# Supplementary material for: Hepatocyte-Specific Depletion of UBXD8 Induces Periportal Steatosis in Mice Fed a High-Fat Diet
Source: PLoS One. 2015 May 13;10(5):e0127114. doi: 10.1371/journal.pone.0127114 (PMC4430229; doi:10.1371/journal.pone.0127114)
Supplement: S1 Table — Liver samples were taken from control and UBXD8-LKO female mice of 30 wk old, which were fed a normal diet or a high-fat diet, and exhibited the typical histological feature as shown in Fig 4A and S1 Fig. One mouse was used for each experimental group. (XLS) [file pone.0127114.s004.xls]

## Sheet: S1 table
Probe Set ID	Control (normal diet)_Signal	UBXD8-LKO (normal diet)_Signal	UBXD8-LKO (normal diet)_Signal Log Ratio	Control (high-fat diet)_Signal	Control (high-fat diet)_Signal Log Ratio	UBXD8-LKO (high-fat diet)_Signal	UBXD8-LKO (high-fat diet)_Signal Log Ratio	Gene Accession	Gene Symbol	mRna - Description	UniGene ID
17403681	173.75	154.082	-0.1733	153.124	-0.1823	148.928	-0.2224	NM_198416	Zzz3	Mus musculus zinc finger, ZZ domain containing 3 (Zzz3), transcript variant 1, mRNA.	Mm.379292
17252434	169.356	154.039	-0.1368	156.815	-0.111	165.349	-0.0345	NM_001045536	Zzef1	Mus musculus zinc finger, ZZ-type with EF hand domain 1 (Zzef1), mRNA.	Mm.272030
17457942	87.0341	86.0584	-0.0163	114.057	0.3901	114.939	0.4012	NM_011777	Zyx	Mus musculus zyxin (Zyx), mRNA.	Mm.282303
17428032	210.621	242.381	0.2026	223.953	0.0885	216.759	0.0414	NM_001033634	Zyg11b	Mus musculus zyg-ll homolog B (C. elegans) (Zyg11b), mRNA.	Mm.426241
17428017	37.3094	36.8365	-0.0184	48.5189	0.379	35.4316	-0.0745	NM_001167936	Zyg11a	Mus musculus zyg-11 homolog A (C. elegans) (Zyg11a), mRNA.	Mm.301798
17460809	107.817	114.144	0.0823	96.5721	-0.1589	101.178	-0.0917	NM_173002	Zxdc	Mus musculus ZXD family zinc finger C (Zxdc), transcript variant 2, mRNA.	Mm.100116
17536339	58.2552	64.3442	0.1434	68.4143	0.2319	76.7071	0.397	NM_001081473	Zxdb	Mus musculus zinc finger, X-linked, duplicated B (Zxdb), mRNA.	Mm.426145
17536343	16.6175	19.3666	0.2209	16.777	0.0138	19.5866	0.2372	NR_003292 // NR_003292	Zxda // Zxda	Mus musculus zinc finger, X-linked, duplicated A (Zxda), non-coding RNA. // Mus musculus zinc finger, X-linked, duplicated A (Zxda), non-coding RNA.	Mm.426134 // Mm.426134
17543284	48.6026	43.6423	-0.1553	47.6133	-0.0297	53.6343	0.1421	NR_003292	Zxda	Mus musculus zinc finger, X-linked, duplicated A (Zxda), non-coding RNA.	Mm.426134
17234192	349.612	337.557	-0.0506	250.696	-0.4798	312.971	-0.1597	ENSMUST00000020081	Zwint	cdna:known chromosome:NCBIM37:10:72117593:72137712:1 gene:ENSMUSG00000019923 gene_biotype:protein_coding transcript_biotype:protein_coding	Mm.62876
17528137	13.3094	10.3789	-0.3588	12.108	-0.1365	11.7203	-0.1834	ENSMUST00000122091	Zwilch	cdna:known chromosome:NCBIM37:9:63984951:64020911:-1 gene:ENSMUSG00000032400 gene_biotype:protein_coding transcript_biotype:protein_coding	Mm.335237
17517031	127.612	135.382	0.0853	104.83	-0.2837	104.62	-0.2866	NM_012039	Zw10	Mus musculus ZW10 homolog (Drosophila), centromere/kinetochore protein (Zw10), mRNA.	Mm.24791
17240146	89.8512	107.96	0.2649	90.426	0.0092	113.209	0.3334	NM_028287	Zufsp	Mus musculus zinc finger with UFM1-specific peptidase domain (Zufsp), mRNA.	Mm.479929
17263953	161.805	115.686	-0.484	128.791	-0.3292	142.822	-0.18	NM_027198	Zswim7	Mus musculus zinc finger, SWIM-type containing 7 (Zswim7), mRNA.	Mm.141150
17296084	89.6663	84.8711	-0.0793	85.4565	-0.0694	88.5048	-0.0188	NM_145456	Zswim6	Mus musculus zinc finger, SWIM domain containing 6 (Zswim6), mRNA.	Mm.490418
17417551	42.9104	40.051	-0.0995	34.7125	-0.3059	36.535	-0.2321	ENSMUST00000044823	Zswim5	cdna:known chromosome:NCBIM37:4:116549981:116661869:1 gene:ENSMUSG00000033948 gene_biotype:protein_coding transcript_biotype:protein_coding	Mm.218946
17511079	68.8126	66.7655	-0.0436	47.1406	-0.5457	51.6161	-0.4149	ENSMUST00000039480	Zswim4	cdna:known chromosome:NCBIM37:8:86734577:86760954:-1 gene:ENSMUSG00000035671 gene_biotype:protein_coding transcript_biotype:protein_coding	Mm.117094
17379547	39.0303	28.1364	-0.4722	31.1944	-0.3233	32.0647	-0.2836	NM_178375	Zswim3	Mus musculus zinc finger, SWIM domain containing 3 (Zswim3), mRNA.	Mm.33184
17387371	4.5125	5.7306	0.3448	6.1327	0.4426	5.036	0.1584	NM_027964	Zswim2	Mus musculus zinc finger, SWIM domain containing 2 (Zswim2), mRNA.	Mm.116957
17394285	11.0017	9.4487	-0.2195	8.2215	-0.4202	10.4878	-0.069	NM_028028	Zswim1	Mus musculus zinc finger, SWIM domain containing 1 (Zswim1), mRNA.	Mm.161149
17379554	39.1712	37.5136	-0.0624	34.0666	-0.2014	30.377	-0.3668	NM_028028	Zswim1	Mus musculus zinc finger, SWIM domain containing 1 (Zswim1), mRNA.	Mm.161149
17473561	22.6565	18.1477	-0.3201	17.1201	-0.4042	25.5346	0.1725	NM_133204	Zscan5b	Mus musculus zinc finger and SCAN domain containing 5B (Zscan5b), mRNA.	Mm.155595
17473703	4.7074	4.3636	-0.1094	4.8837	0.0531	5.297	0.1702	NM_001110316	Zscan4f	Mus musculus zinc finger and SCAN domain containing 4F (Zscan4f), mRNA.	Mm.425380
17486496	6.0169	5.2763	-0.1895	4.999	-0.2674	5.7273	-0.0712	ENSMUST00000166753	Zscan4e	cdna:known chromosome:NCBIM37:7:11891727:11896031:-1 gene:ENSMUSG00000091880 gene_biotype:protein_coding transcript_biotype:protein_coding	Mm.478783
17486489	26.7001	23.1408	-0.2064	20.177	-0.4041	31.7031	0.2478	NM_001100186	Zscan4d	Mus musculus zinc finger and SCAN domain containing 4D (Zscan4d), mRNA.	Mm.380086
17473688	13.2747	17.0427	0.3605	20.9555	0.6587	19.739	0.5724	NM_001013765	Zscan4c	Mus musculus zinc finger and SCAN domain containing 4C (Zscan4c), mRNA.	Mm.131747
17486474	13.9847	6.8477	-1.0302	11.062	-0.3382	7.6982	-0.8613	NM_001185173	Zscan4b	Mus musculus zinc finger and SCAN domain containing 4B (Zscan4b), mRNA.	Mm.482067
17486469	53.1925	72.5604	0.448	79.6664	0.5827	61.9491	0.2199	NR_033707	Zscan4a	Mus musculus zinc finger and SCAN domain containing 4A (Zscan4a), non-coding RNA.	Mm.379679
17473713	10.5397	8.5443	-0.3028	8.4453	-0.3196	10.3171	-0.0308	NR_033707	Zscan4a	Mus musculus zinc finger and SCAN domain containing 4A (Zscan4a), non-coding RNA.	Mm.379679
17353108	16.9197	16.6015	-0.0274	19.4328	0.1998	28.1024	0.732	BC117067	Zscan30	Mus musculus zinc finger protein 397 opposite strand, mRNA (cDNA clone MGC:151444 IMAGE:40126386), complete cds.	Mm.261685
17390433	167.44	155.759	-0.1043	136.819	-0.2914	141.73	-0.2405	NM_178889	Zscan29	Mus musculus zinc finger SCAN domains 29 (Zscan29), mRNA.	Mm.188422
17473786	93.9801	95.8158	0.0279	76.745	-0.2923	76.7074	-0.293	NM_001001447	Zscan22	Mus musculus zinc finger and SCAN domain containing 22 (Zscan22), mRNA.	Mm.40706
17443742	70.3164	70.1675	-0.0031	58.6222	-0.2624	72.6879	0.0479	NM_011757	Zscan21	Mus musculus zinc finger and SCAN domain containing 21 (Zscan21), transcript variant 1, mRNA.	Mm.2760
17430256	39.7783	28.0319	-0.5049	24.1414	-0.7205	27.3884	-0.5384	NM_177758	Zscan20	Mus musculus zinc finger and SCAN domains 20 (Zscan20), mRNA.	Mm.153291
17479608	30.0983	27.1537	-0.1485	30.807	0.0336	36.4734	0.2772	NM_009553	Zscan2	Mus musculus zinc finger and SCAN domain containing 2 (Zscan2), mRNA.	Mm.358645
17486561	14.5219	16.8046	0.2106	16.6924	0.201	14.3473	-0.0175	NM_001017955	Zscan18	Mus musculus zinc finger and SCAN domain containing 18 (Zscan18), mRNA.	Mm.333573
17285644	28.8424	37.7233	0.3873	38.7614	0.4264	35.1781	0.2865	ENSMUST00000099720	Zscan12	cdna:known chromosome:NCBIM37:13:21455154:21461693:1 gene:ENSMUSG00000036721 gene_biotype:protein_coding transcript_biotype:protein_coding	Mm.24124
17334065	14.5047	18.6603	0.3635	11.7026	-0.3097	16.1967	0.1592	NM_001033425	Zscan10	Mus musculus zinc finger and SCAN domain containing 10 (Zscan10), mRNA.	Mm.270315
17545919	100.736	90.9936	-0.1467	92.8874	-0.117	78.8483	-0.3534	NM_009453	Zrsr2	Mus musculus zinc finger (CCCH type), RNA binding motif and serine/arginine rich 2 (Zrsr2), transcript variant 1, mRNA.	Mm.426178
17247652	85.4581	95.759	0.1642	61.024	-0.4858	71.8921	-0.2494	NM_011663	Zrsr1	Mus musculus zinc finger (CCCH type), RNA binding motif and serine/arginine rich 1 (Zrsr1), mRNA.	Mm.29542
17226499	49.7047	48.3484	-0.0399	70.3721	0.5016	52.5693	0.0808	ENSMUST00000086614	Zranb3	cdna:known chromosome:NCBIM37:1:129850761:129999039:-1 gene:ENSMUSG00000036086 gene_biotype:protein_coding transcript_biotype:protein_coding	Mm.425048
17403848	187.962	210.23	0.1615	200.492	0.0931	182.287	-0.0442	NM_017381	Zranb2	Mus musculus zinc finger, RAN-binding domain containing 2 (Zranb2), mRNA.	Mm.259036
17497146	54.7582	46.7383	-0.2285	57.4968	0.0704	41.8484	-0.3879	ENSMUST00000106157	Zranb1	cdna:known chromosome:NCBIM37:7:140122825:140178074:1 gene:ENSMUSG00000030967 gene_biotype:protein_coding transcript_biotype:protein_coding	Mm.389984 // Mm.397069
17484094	481.968	445.646	-0.113	415.737	-0.2133	389.793	-0.3062	ENSMUST00000106157	Zranb1	cdna:known chromosome:NCBIM37:7:140122825:140178074:1 gene:ENSMUSG00000030967 gene_biotype:protein_coding transcript_biotype:protein_coding	Mm.389984 // Mm.397069
17330947	3.9139	3.7661	-0.0555	3.8133	-0.0376	3.9316	0.0065	ENSMUST00000143914	Zpld1	cdna:known chromosome:NCBIM37:16:55225288:55298099:-1 gene:ENSMUSG00000064310 gene_biotype:protein_coding transcript_biotype:protein_coding	Mm.245045
17256051	7.0656	9.0047	0.3499	9.1989	0.3806	9.0047	0.3499	NM_001166494	Zpbp2	Mus musculus zona pellucida binding protein 2 (Zpbp2), transcript variant 3, mRNA.	Mm.55996
17260603	7.3486	8.5778	0.2231	7.1444	-0.0406	10.0255	0.4481	ENSMUST00000020413	Zpbp	cdna:known chromosome:NCBIM37:11:11179629:11362411:-1 gene:ENSMUSG00000020193 gene_biotype:protein_coding transcript_biotype:protein_coding	Mm.9500
17285149	9.3348	11.0887	0.2484	11.2811	0.2732	9.1689	-0.0259	NR_027813	Zp4-ps	Mus musculus zona pellucida glycoprotein 4, pseudogene (Zp4-ps), non-coding RNA.	Mm.410565
17226637	9.3388	8.5308	-0.1306	9.3432	0.0007	9.774	0.0657	NM_009581	Zp3r	Mus musculus zona pellucida 3 receptor (Zp3r), mRNA.	Mm.4644
17443353	13.3127	12.9972	-0.0346	15.4898	0.2185	13.2413	-0.0078	NM_011776	Zp3	Mus musculus zona pellucida glycoprotein 3 (Zp3), mRNA.	Mm.1381
17495767	11.0091	12.2222	0.1508	11.9387	0.1169	10.2176	-0.1076	NM_011775	Zp2	Mus musculus zona pellucida glycoprotein 2 (Zp2), mRNA.	Mm.6510
17362814	18.0704	20.3118	0.1687	18.0841	0.0011	24.3484	0.4302	ENSMUST00000025641	Zp1	cdna:known chromosome:NCBIM37:19:10988779:10995122:-1 gene:ENSMUSG00000024734 gene_biotype:protein_coding transcript_biotype:protein_coding	Mm.24767
17346272	22.0162	20.7001	-0.0889	28.8644	0.3907	20.4362	-0.1074	NM_011483	Znrf4	Mus musculus zinc and ring finger 4 (Znrf4), mRNA.	Mm.76862
17260150	101.682	112.279	0.143	105.808	0.0574	96.9992	-0.068	NM_001080924	Znrf3	Mus musculus zinc and ring finger 3 (Znrf3), mRNA.	Mm.216313
17458759	222.898	200.174	-0.1551	223.281	0.0025	205.262	-0.1189	ENSMUST00000079869	Znrf2	cdna:novel chromosome:NCBIM37:6:54766910:54843494:1 gene:ENSMUSG00000058446 gene_biotype:protein_coding transcript_biotype:protein_coding	Mm.286149
17505744	100.405	94.6652	-0.0849	75.4013	-0.4132	84.2074	-0.2538	NM_133206	Znrf1	Mus musculus zinc and ring finger 1 (Znrf1), transcript variant 1, mRNA.	Mm.271578
17337491	147.04	128.012	-0.1999	165.804	0.1733	153.713	0.064	NM_029602	Znrd1as	Mus musculus ZNRD1 antisense RNA (Znrd1as), mRNA.	Mm.26684
17344794	60.5869	60.3038	-0.0068	43.6884	-0.4718	39.328	-0.6234	ENSMUST00000113669	Znrd1	cdna:known chromosome:NCBIM37:17:37091303:37095427:-1 gene:ENSMUSG00000036315 gene_biotype:protein_coding transcript_biotype:protein_coding	Mm.486229
17403423	119.823	113.898	-0.0732	127.217	0.0864	107.006	-0.1632	NM_001081094	Znhit6	Mus musculus zinc finger, HIT type 6 (Znhit6), mRNA.	Mm.24586
17267106	43.6899	47.8766	0.132	38.175	-0.1947	43.8769	0.0062	NM_001005223	Znhit3	Mus musculus zinc finger, HIT type 3 (Znhit3), mRNA.	Mm.379733
17356613	73.4316	77.2538	0.0732	92.7125	0.3364	71.5048	-0.0384	NM_013859	Znhit2	Mus musculus zinc finger, HIT domain containing 2 (Znhit2), mRNA.	Mm.2310
17453797	114.104	123.011	0.1084	129.48	0.1824	127.581	0.1611	ENSMUST00000156963	Znhit1	cdna:known chromosome:NCBIM37:5:137458034:137463891:-1 gene:ENSMUSG00000059518 gene_biotype:protein_coding transcript_biotype:protein_coding	Mm.273147
17394647	124.858	118.045	-0.081	128.758	0.0444	140.381	0.169	NM_001033196	Znfx1	Mus musculus zinc finger, NFX1-type containing 1 (Znfx1), mRNA.	Mm.297074
17395897	92.641	74.0734	-0.3227	104.351	0.1717	93.9189	0.0198	ENSMUST00000108789	Znf512b	cdna:novel chromosome:NCBIM37:2:181316808:181327508:-1 gene:ENSMUSG00000000823 gene_biotype:protein_coding transcript_biotype:protein_coding	Mm.386888
17381071	6.3793	5.4302	-0.2324	5.5152	-0.21	5.938	-0.1034	NM_001164597	Znf512b	Mus musculus zinc finger protein 512B (Znf512b), mRNA.	Mm.386888
17394483	133.078	137.239	0.0444	130.398	-0.0294	121.249	-0.1343	NM_027230	Zmynd8	Mus musculus zinc finger, MYND-type containing 8 (Zmynd8), transcript variant 1, mRNA.	Mm.227598
17367740	68.8752	71.0666	0.0452	67.6084	-0.0268	72.6349	0.0767	ENSMUST00000028350	Zmynd19	cdna:known chromosome:NCBIM37:2:24805312:24817595:1 gene:ENSMUSG00000026974 gene_biotype:protein_coding transcript_biotype:protein_coding	Mm.296106
17303821	22.1506	25.0466	0.1773	17.2475	-0.361	20.4868	-0.1127	NM_029104	Zmynd17	Mus musculus zinc finger, MYND domain containing 17 (Zmynd17), mRNA.	Mm.295241
17252038	41.9436	42.9812	0.0353	42.5341	0.0202	40.5253	-0.0496	NM_001029929	Zmynd15	Mus musculus zinc finger, MYND-type containing 15 (Zmynd15), mRNA.	Mm.472771
17417910	12.6895	16.6328	0.3904	11.6511	-0.1232	13.2989	0.0677	ENSMUST00000094819	Zmynd12	cdna:known chromosome:NCBIM37:4:119095419:119126593:1 gene:ENSMUSG00000070806 gene_biotype:protein_coding transcript_biotype:protein_coding	Mm.388911
17290420	300.744	307.882	0.0338	299.93	-0.0039	312.182	0.0539	NM_001199141	Zmynd11	Mus musculus zinc finger, MYND domain containing 11 (Zmynd11), transcript variant 3, mRNA.	Mm.397307
17521390	20.0566	17.9265	-0.162	14.0813	-0.5103	14.9495	-0.424	NM_053253	Zmynd10	Mus musculus zinc finger, MYND domain containing 10 (Zmynd10), mRNA.	Mm.28331
17418701	72.6023	83.6493	0.2043	98.5673	0.4411	82.4197	0.183	NM_177462	Zmym6	Mus musculus zinc finger, MYM-type 6 (Zmym6), mRNA.	Mm.276096
17307096	395.036	480.329	0.282	417.478	0.0797	391.768	-0.012	NM_144842	Zmym5	Mus musculus zinc finger, MYM-type 5 (Zmym5), transcript variant 1, mRNA.	Mm.473172
17430155	137.745	88.6817	-0.6353	116.39	-0.243	112.079	-0.2975	NM_001114399	Zmym4	Mus musculus zinc finger, MYM-type 4 (Zmym4), mRNA.	Mm.165401
17543587	44.7255	39.2534	-0.1883	55.1411	0.302	45.5742	0.0271	ENSMUST00000063577	Zmym3	cdna:known chromosome:NCBIM37:X:98599723:98616188:-1 gene:ENSMUSG00000031310 gene_biotype:protein_coding transcript_biotype:protein_coding	Mm.23458
17300860	389.903	424.615	0.123	331.89	-0.2324	319.064	-0.2893	NM_029498	Zmym2	Mus musculus zinc finger, MYM-type 2 (Zmym2), mRNA.	Mm.31417 // Mm.486624
17430192	54.6398	57.8189	0.0816	47.9727	-0.1877	44.0797	-0.3098	NM_026670	Zmym1	Mus musculus zinc finger, MYM domain containing 1 (Zmym1), mRNA.	Mm.273806
17429546	569.576	598.042	0.0704	557.004	-0.0322	637.831	0.1633	NM_172700	Zmpste24	Mus musculus zinc metallopeptidase, STE24 homolog (S. cerevisiae) (Zmpste24), mRNA.	Mm.34399
17247117	120.451	123.416	0.0351	118.446	-0.0242	112.75	-0.0953	ENSMUST00000109786	Zmiz2	cdna:known chromosome:NCBIM37:11:6289474:6306161:1 gene:ENSMUSG00000041164 gene_biotype:protein_coding transcript_biotype:protein_coding	Mm.1144
17297713	164.144	167.463	0.0289	160.266	-0.0345	182.213	0.1507	NM_183208	Zmiz1	Mus musculus zinc finger, MIZ-type containing 1 (Zmiz1), mRNA.	Mm.489608
17246850	23.0228	29.1827	0.342	36.0417	0.6466	20.8139	-0.1455	NM_026015	Zmat5	Mus musculus zinc finger, matrin type 5 (Zmat5), mRNA.	Mm.271056
17500074	13.9716	15.9431	0.1904	15.56	0.1553	14.9729	0.0999	NM_177086	Zmat4	Mus musculus zinc finger, matrin type 4 (Zmat4), mRNA.	Mm.121274
17404585	60.0909	71.674	0.2543	60.0443	-0.0011	74.5497	0.3111	NM_009517	Zmat3	Mus musculus zinc finger matrin type 3 (Zmat3), mRNA.	Mm.35705
17349792	397.185	424.89	0.0973	426.989	0.1044	415.286	0.0643	NM_025594	Zmat2	Mus musculus zinc finger, matrin type 2 (Zmat2), mRNA.	Mm.251155
17544582	63.298	78.9306	0.3184	52.7595	-0.2627	59.3804	-0.0922	NM_175446	Zmat1	Mus musculus zinc finger, matrin type 1 (Zmat1), mRNA.	Mm.336238
17250909	34.6735	45.1834	0.382	31.7151	-0.1287	34.2918	-0.016	NM_026107	Zkscan6	Mus musculus zinc finger with KRAB and SCAN domains 6 (Zkscan6), mRNA.	Mm.340052
17444653	56.0309	61.829	0.1421	67.9547	0.2784	65.3907	0.2229	NM_016683	Zkscan5	Mus musculus zinc finger with KRAB and SCAN domains 5 (Zkscan5), transcript variant 1, mRNA.	Mm.332842
17290961	11.4534	10.6752	-0.1015	15.7723	0.4616	10.5484	-0.1188	NM_001039115 // NM_001039115	Zkscan4 // Zkscan4	Mus musculus zinc finger with KRAB and SCAN domains 4 (Zkscan4), mRNA. // Mus musculus zinc finger with KRAB and SCAN domains 4 (Zkscan4), mRNA.	Mm.441300 // Mm.441300
17285660	22.1194	25.4378	0.2017	25.4429	0.202	21.0557	-0.0711	NM_001039115	Zkscan4	Mus musculus zinc finger with KRAB and SCAN domains 4 (Zkscan4), mRNA.	Mm.441300
17290921	151.598	175.105	0.208	142.96	-0.0846	175.569	0.2118	NM_001145778	Zkscan3	Mus musculus zinc finger with KRAB and SCAN domains 3 (Zkscan3), transcript variant 1, mRNA.	Mm.296071
17496015	11.7531	10.4239	-0.1732	14.2691	0.2799	12.9683	0.1419	NM_001081329	Zkscan2	Mus musculus zinc finger with KRAB and SCAN domains 2 (Zkscan2), mRNA.	Mm.135397
17263423	159.404	126.819	-0.3299	138.68	-0.2009	130.454	-0.2891	NM_172941	Zkscan17	Mus musculus zinc finger with KRAB and SCAN domains 17 (Zkscan17), transcript variant 1, mRNA.	Mm.239793
17414408	8.371	8.6237	0.0429	10.0963	0.2704	7.6676	-0.1266	NM_001099323	Zkscan16	Mus musculus zinc finger with KRAB and SCAN domains 16 (Zkscan16), mRNA.	Mm.484169
17455093	54.5239	64.7223	0.2474	58.8965	0.1113	40.3313	-0.435	NM_023322	Zkscan14	Mus musculus zinc finger with KRAB and SCAN domains 14 (Zkscan14), mRNA.	Mm.432480
17443732	429.024	511.431	0.2535	421.08	-0.027	383.66	-0.1612	NM_133906	Zkscan1	Mus musculus zinc finger with KRAB and SCAN domains 1 (Zkscan1), transcript variant 1, mRNA.	Mm.213114
17486128	7.0372	7.6283	0.1164	8.3754	0.2512	5.7119	-0.301	NR_036631	Zim3	Mus musculus zinc finger, imprinted 3 (Zim3), antisense RNA.	Mm.381671
17486099	9.1903	9.665	0.0727	13.5499	0.5601	12.3766	0.4294	NM_011769	Zim1	Mus musculus zinc finger, imprinted 1 (Zim1), mRNA.	Mm.89976
17486449	11.4776	9.1744	-0.3231	14.6565	0.3527	18.1535	0.6614	NM_009577	Zik1	Mus musculus zinc finger protein interacting with K protein 1 (Zik1), mRNA.	Mm.49441
17547622	3.1957	3.4127	0.0948	3.1043	-0.0419	3.6478	0.1909	ENSMUST00000039118 // ENSMUST00000039118	Zic5 // Zic5	cdna:known chromosome:NCBIM37:14:122856017:122864899:-1 gene:ENSMUSG00000041703 gene_biotype:protein_coding transcript_biotype:protein_coding // cdna:known chromosome:NCBIM37:14:122856017:122864899:-1 gene:ENSMUSG00000041703 gene_biotype:protein_coding transcript_biotype:protein_coding	Mm.390761 // Mm.390761
17309675	21.4173	23.4732	0.1322	19.6493	-0.1243	22.8561	0.0938	ENSMUST00000039118	Zic5	cdna:known chromosome:NCBIM37:14:122856017:122864899:-1 gene:ENSMUSG00000041703 gene_biotype:protein_coding transcript_biotype:protein_coding	Mm.390761
17520292	13.23	12.1058	-0.1281	14.9938	0.1806	15.798	0.2559	NM_009576	Zic4	Mus musculus zinc finger protein of the cerebellum 4 (Zic4), mRNA.	Mm.8062 // Mm.434835
17535076	10.3857	10.6912	0.0418	9.9278	-0.0651	11.7437	0.1773	NM_009575	Zic3	Mus musculus zinc finger protein of the cerebellum 3 (Zic3), mRNA.	Mm.255890
17302878	15.4065	20.7605	0.4303	18.5271	0.2661	15.4523	0.0043	NM_009574	Zic2	Mus musculus zinc finger protein of the cerebellum 2 (Zic2), mRNA.	Mm.308936
17529679	10.8085	10.9136	0.014	11.0454	0.0313	10.0417	-0.1062	NM_009573	Zic1	Mus musculus zinc finger protein of the cerebellum 1 (Zic1), mRNA.	Mm.335350 // Mm.477226
17393883	331.097	300.417	-0.1403	206.2	-0.6832	196.759	-0.7508	ENSMUST00000103112	Zhx3	cdna:known chromosome:NCBIM37:2:160591518:160685367:-1 gene:ENSMUSG00000035877 gene_biotype:protein_coding transcript_biotype:protein_coding	Mm.489808
17311643	135.776	137.467	0.0178	122.238	-0.1515	134.436	-0.0143	NM_199449	Zhx2	Mus musculus zinc fingers and homeoboxes 2 (Zhx2), mRNA.	Mm.36557
17317225	200.911	203.845	0.0209	209.642	0.0614	201.235	0.0023	NM_001042438	Zhx1	Mus musculus zinc fingers and homeoboxes 1 (Zhx1), transcript variant 2, mRNA.	Mm.244931
17381014	107.334	93.3429	-0.2015	90.5041	-0.2461	99.3242	-0.1119	NM_144894	Zgpat	Mus musculus zinc finger, CCCH-type with G patch domain (Zgpat), transcript variant 1, mRNA.	Mm.272712
17524590	13.1424	14.1563	0.1072	10.0012	-0.3941	17.4514	0.4091	NM_001103168	Zglp1	Mus musculus zinc finger, GATA-like protein 1 (Zglp1), mRNA.	Mm.483362
17496584	8.0807	10.5419	0.3836	10.4696	0.3737	13.3606	0.7254	NM_026918	Zg16	Mus musculus zymogen granule protein 16 (Zg16), mRNA.	Mm.21835
17428094	100.95	99.3577	-0.0229	106.176	0.0728	85.2163	-0.2444	NM_183300	Zfyve9	Mus musculus zinc finger, FYVE domain containing 9 (Zfyve9), mRNA.	Mm.196776
17447227	19.4036	21.0178	0.1153	24.2936	0.3243	21.3034	0.1348	NM_001015039	Zfyve28	Mus musculus zinc finger, FYVE domain containing 28 (Zfyve28), mRNA.	Mm.113388
17359536	112.705	119.348	0.0826	95.0059	-0.2465	101.533	-0.1506	NM_177319	Zfyve27	Mus musculus zinc finger, FYVE domain containing 27 (Zfyve27), transcript variant 1, mRNA.	Mm.287359
17282171	117.961	102.322	-0.2052	116.515	-0.0178	137.722	0.2235	NM_001008550	Zfyve26	Mus musculus zinc finger, FYVE domain containing 26 (Zfyve26), mRNA.	Mm.297919
17279230	137.532	107.388	-0.3569	166.515	0.2759	126.834	-0.1168	NM_026752	Zfyve21	Mus musculus zinc finger, FYVE domain containing 21 (Zfyve21), mRNA.	Mm.390497
17469097	121.759	118.466	-0.0396	101.274	-0.2658	91.9478	-0.4051	ENSMUST00000014694	Zfyve20	cdna:known chromosome:NCBIM37:6:92136706:92164919:-1 gene:ENSMUSG00000014550 gene_biotype:protein_coding transcript_biotype:protein_coding	Mm.290734
17374747	83.7184	89.6322	0.0985	68.8472	-0.2821	97.1881	0.2152	ENSMUST00000090174	Zfyve19	cdna:known chromosome:NCBIM37:2:119034370:119042785:1 gene:ENSMUSG00000068580 gene_biotype:protein_coding transcript_biotype:protein_coding	Mm.386807
17294907	99.7248	91.1072	-0.1304	79.5116	-0.3268	77.4911	-0.3639	ENSMUST00000022217	Zfyve16	cdna:known chromosome:NCBIM37:13:93257063:93300823:-1 gene:ENSMUSG00000021706 gene_biotype:protein_coding transcript_biotype:protein_coding	Mm.259585
17282420	257.385	258.933	0.0086	253.267	-0.0233	262.372	0.0277	NM_183154	Zfyve1	Mus musculus zinc finger, FYVE domain containing 1 (Zfyve1), mRNA.	Mm.59257
17546905	3.1085	2.7218	-0.1917	2.7131	-0.1963	2.9927	-0.0548	NM_009571	Zfy2	Mus musculus zinc finger protein 2, Y linked (Zfy2), mRNA.	Mm.411381
17546778	5.8127	4.168	-0.4799	4.3751	-0.4099	3.9706	-0.5499	NM_009570	Zfy1	Mus musculus zinc finger protein 1, Y linked (Zfy1), mRNA.	Mm.4324
17543214	52.7489	50.6944	-0.0573	48.6178	-0.1177	45.3468	-0.2181	NM_001044386	Zfx	Mus musculus zinc finger protein X-linked (Zfx), transcript variant 1, mRNA.	Mm.919
17536292	16.9924	12.7999	-0.4088	17.1747	0.0154	11.9174	-0.5118	NM_001044386	Zfx	Mus musculus zinc finger protein X-linked (Zfx), transcript variant 1, mRNA.	Mm.919
17235604	24.1293	28.3262	0.2313	25.2983	0.0683	28.4198	0.2361	NM_001034895	Zfr2	Mus musculus zinc finger RNA binding protein 2 (Zfr2), mRNA.	Mm.158783
17310404	524.397	561.418	0.0984	447.3	-0.2294	512.155	-0.0341	ENSMUST00000122941	Zfr	cdna:known chromosome:NCBIM37:15:12047586:12115438:1 gene:ENSMUSG00000022201 gene_biotype:protein_coding transcript_biotype:protein_coding	Mm.273496
17311272	27.9063	23.4446	-0.2513	27.1817	-0.038	29.243	0.0675	NM_011766	Zfpm2	Mus musculus zinc finger protein, multitype 2 (Zfpm2), mRNA.	Mm.39496
17506356	174.675	159.589	-0.1303	140.242	-0.3168	144.157	-0.277	NM_009569	Zfpm1	Mus musculus zinc finger protein, multitype 1 (Zfpm1), mRNA.	Mm.390068
17361959	61.231	53.0421	-0.2071	52.2024	-0.2301	54.0085	-0.1811	ENSMUST00000025707	Zfpl1	cdna:known chromosome:NCBIM37:19:6080762:6084943:-1 gene:ENSMUSG00000024792 gene_biotype:protein_coding transcript_biotype:protein_coding	Mm.289471
17333651	14.7961	21.7744	0.5574	22.5819	0.6099	23.1397	0.6452	NM_011765	Zfp97	Mus musculus zinc finger protein 97 (Zfp97), mRNA.	Mm.436633
17501688	11.2656	9.3922	-0.2624	11.6208	0.0448	10.1361	-0.1524	NM_001177527	Zfp964	Mus musculus zinc finger protein 964 (Zfp964), mRNA.	Mm.480188
17509859	44.4854	42.4541	-0.0674	45.4652	0.0314	47.0555	0.081	NM_001200023	Zfp963	Mus musculus zinc finger protein 963 (Zfp963), mRNA.	Mm.460423
17502348	106.002	113.262	0.0956	99.9969	-0.0841	92.0688	-0.2033	NM_001164581	Zfp961	Mus musculus zinc finger protein 961 (Zfp961), mRNA.	Mm.334607
17333642	335.682	359.334	0.0982	445.902	0.4096	317.508	-0.0803	NM_001005358 // NM_001005358	Zfp960 // Zfp960	Mus musculus zinc finger protein 960 (Zfp960), transcript variant 1, mRNA. // Mus musculus zinc finger protein 960 (Zfp960), transcript variant 1, mRNA.	Mm.483718 // Mm.483718
17338637	83.1892	81.6461	-0.027	69.1817	-0.266	66.3483	-0.3263	NM_145490	Zfp959	Mus musculus zinc finger protein 959 (Zfp959), mRNA.	Mm.294853
17498860	34.6681	65.5773	0.9196	49.5724	0.5159	48.661	0.4892	NM_145591	Zfp958	Mus musculus zinc finger protein 958 (Zfp958), mRNA.	Mm.102799
17308875	16.972	32.9338	0.9564	29.1112	0.7784	21.0879	0.3133	NM_001033215	Zfp957	Mus musculus zinc finger protein 957 (Zfp957), mRNA.	Mm.486536
17458150	36.7613	29.7446	-0.3056	36.5852	-0.0069	34.2449	-0.1023	NM_178898	Zfp956	Mus musculus zinc finger protein 956 (Zfp956), mRNA.	Mm.241063
17336077	176.067	199.869	0.1829	187.87	0.0936	174.739	-0.0109	NM_001142957	Zfp955b	Mus musculus zinc finger protein 955B (Zfp955b), mRNA.	Mm.276296
17343552	23.6351	33.515	0.5039	21.1693	-0.159	18.6852	-0.339	NM_029952	Zfp955a	Mus musculus zinc finger protein 955A (Zfp955a), mRNA.	Mm.460572
17486136	33.5595	30.6359	-0.1315	29.5833	-0.1819	24.3588	-0.4623	NM_172738	Zfp954	Mus musculus zinc finger protein 954 (Zfp954), mRNA.	Mm.23838
17293945	65.6402	59.683	-0.1373	62.7904	-0.064	60.614	-0.1149	NM_001038651	Zfp953	Mus musculus zinc finger protein 953 (Zfp953), mRNA.	Mm.440800
17336042	32.3	46.456	0.5243	35.8269	0.1495	40.3749	0.3219	NM_001045559	Zfp952	Mus musculus zinc finger protein 952 (Zfp952), mRNA.	Mm.246667
17450404	10.8401	4.5642	-1.248	12.9415	0.2556	8.2418	-0.3954	NM_001039231	Zfp951	Mus musculus zinc finger protein 951 (Zfp951), mRNA.	Mm.385405
17520085	148.845	155.454	0.0627	118.674	-0.3268	132.535	-0.1674	NM_001142943	Zfp949	Mus musculus zinc finger protein 949 (Zfp949), transcript variant 1, mRNA.	Mm.259988
17333946	101.968	87.9902	-0.2127	76.5032	-0.4145	72.2856	-0.4963	NM_001002008	Zfp948	Mus musculus zinc finger protein 948 (Zfp948), mRNA.	Mm.441097
17341392	16.4402	16.7879	0.0302	7.8376	-1.0688	14.6855	-0.1628	ENSMUST00000080249	Zfp947	cdna:known chromosome:NCBIM37:17:22281326:22303157:-1 gene:ENSMUSG00000063383 gene_biotype:protein_coding transcript_biotype:protein_coding	Mm.441622
17334009	81.6183	106.641	0.3858	132.319	0.6971	126.416	0.6312	NM_198003	Zfp946	Mus musculus zinc finger protein 946 (Zfp946), mRNA.	Mm.30767
17341440	178.539	159.316	-0.1643	200.02	0.1639	220.247	0.3029	NM_177358	Zfp945	Mus musculus zinc finger protein 945 (Zfp945), transcript variant 2, mRNA.	Mm.328828
17341412	24.0834	20.8655	-0.2069	18.9907	-0.3427	16.7989	-0.5197	NM_176962	Zfp944	Mus musculus zinc finger protein 944 (Zfp944), mRNA.	Mm.442162
17333995	3.8955	5.7901	0.5718	5.7333	0.5576	6.9341	0.8319	ENSMUST00000174015	Zfp943	cdna:known chromosome:NCBIM37:17:22099553:22208135:1 gene:ENSMUSG00000053347 gene_biotype:protein_coding transcript_biotype:nonsense_mediated_decay	Mm.26540
17333986	69.7147	74.7399	0.1004	64.7421	-0.1068	94.4569	0.4382	NM_001025373	Zfp943	Mus musculus zinc finger prtoein 943 (Zfp943), mRNA.	Mm.26540
17341378	136.234	149.297	0.1321	158.412	0.2176	154.444	0.181	NM_001199048	Zfp942	Mus musculus zinc finger protein 942 (Zfp942), mRNA.	Mm.311219
17497673	13.0734	22.9265	0.8104	25.3445	0.955	25.4277	0.9598	NM_001001180	Zfp941	Mus musculus zinc finger protein 941 (Zfp941), mRNA.	Mm.359154
17488886	11.7844	17.2955	0.5535	13.2573	0.1699	13.8168	0.2296	NM_173738	Zfp940	Mus musculus zinc finger protein 940 (Zfp940), mRNA.	Mm.296864
17487701	21.7468	23.4211	0.107	23.5872	0.1172	17.8302	-0.2865	NM_001199321	Zfp94	Mus musculus zinc finger protein 94 (Zfp94), transcript variant 1, mRNA.	Mm.295762
17489977	13.2076	8.1634	-0.6941	13.3878	0.0195	13.1296	-0.0085	NM_001243021 // NM_001243021	Zfp939 // Zfp939	Mus musculus zinc finger protein 939 (Zfp939), mRNA. // Mus musculus zinc finger protein 939 (Zfp939), mRNA.	Mm.148946 // Mm.148946
17476881	55.9143	58.6917	0.0699	45.7089	-0.2907	67.2197	0.2657	NM_001243021	Zfp939	Mus musculus zinc finger protein 939 (Zfp939), mRNA.	Mm.148946
17243469	45.123	32.7015	-0.4645	27.6193	-0.7082	47.4106	0.0713	NM_001105557	Zfp938	Mus musculus zinc finger protein 938 (Zfp938), mRNA.	---
17392644	10.0848	9.4107	-0.0998	10.3209	0.0334	10.4007	0.0445	NM_001142411 // NM_001142411	Zfp937 // Zfp937	Mus musculus zinc finger protein 937 (Zfp937), mRNA. // Mus musculus zinc finger protein 937 (Zfp937), mRNA.	Mm.378428 // Mm.378428
17377448	40.7897	49.3421	0.2746	51.1817	0.3274	62.3895	0.6131	NM_001142411	Zfp937	Mus musculus zinc finger protein 937 (Zfp937), mRNA.	Mm.378428
17477046	20.8177	18.5794	-0.1641	27.1001	0.3805	18.4991	-0.1704	NM_001034893	Zfp936	Mus musculus zinc finger protein 936 (Zfp936), mRNA.	---
17293495	43.6933	53.5784	0.2942	39.6817	-0.1389	52.515	0.2653	ENSMUST00000076195	Zfp935	cdna:known chromosome:NCBIM37:13:62555683:62568069:-1 gene:ENSMUSG00000055228 gene_biotype:protein_coding transcript_biotype:protein_coding	Mm.442497
17293503	6.3518	7.7667	0.2901	5.5525	-0.194	12.1181	0.9319	NM_175252 // NM_175252	Zfp934 // Zfp934	Mus musculus zinc finger protein 934 (Zfp934), transcript variant 2, mRNA. // Mus musculus zinc finger protein 934 (Zfp934), transcript variant 2, mRNA.	Mm.470091 // Mm.470091
17432783	90.8484	86.4015	-0.0724	91.1549	0.0049	97.4131	0.1007	NM_198619	Zfp933	Mus musculus zinc finger protein 933 (Zfp933), mRNA.	Mm.332053
17440350	10.2193	8.8098	-0.2141	15.2718	0.5796	8.666	-0.2378	ENSMUST00000142180	Zfp932	cdna:known chromosome:NCBIM37:5:110425582:110432863:1 gene:ENSMUSG00000066613 gene_biotype:protein_coding transcript_biotype:retained_intron	---
17395408	93.2626	122.85	0.3975	109.412	0.2304	90.318	-0.0463	NM_001162922	Zfp931	Mus musculus zinc finger protein 931 (Zfp931), mRNA.	Mm.381194
17501672	47.5265	57.8141	0.2827	64.4018	0.4384	68.3336	0.5239	NM_001013379	Zfp930	Mus musculus zinc finger protein 930 (Zfp930), mRNA.	Mm.334577
17474924	38.8545	26.3484	-0.5604	32.6392	-0.2515	24.7995	-0.6478	NM_009567 // NM_009567	Zfp93 // Zfp93	Mus musculus zinc finger protein 93 (Zfp93), mRNA. // Mus musculus zinc finger protein 93 (Zfp93), mRNA.	Mm.459431 // Mm.459431
17535545	9.7068	13.1128	0.4339	13.8352	0.5113	13.2935	0.4537	NM_009566	Zfp92	Mus musculus zinc finger protein 92 (Zfp92), mRNA.	Mm.5060
17512664	19.3847	21.7406	0.1655	18.3931	-0.0757	18.148	-0.0951	NM_011764 // NM_011764	Zfp90 // Zfp90	Mus musculus zinc finger protein 90 (Zfp90), mRNA. // Mus musculus zinc finger protein 90 (Zfp90), mRNA.	Mm.295582 // Mm.295582
17505114	24.3492	26.5428	0.1244	25.1913	0.0491	26.7205	0.1341	NM_011764	Zfp90	Mus musculus zinc finger protein 90 (Zfp90), mRNA.	Mm.295582
17470187	65.1901	68.1997	0.0651	39.5523	-0.7209	55.6958	-0.2271	NM_011763	Zfp9	Mus musculus zinc finger protein 9 (Zfp9), mRNA.	Mm.106970
17502335	33.015	34.3484	0.0571	33.3823	0.016	29.1742	-0.1784	NM_001166645	Zfp882	Mus musculus zinc finger protein 882 (Zfp882), mRNA.	Mm.251482
17262404	25.0851	26.7583	0.0932	33.8423	0.432	29.371	0.2276	NM_173387	Zfp879	Mus musculus zinc finger protein 879 (Zfp879), mRNA.	Mm.191846
17293982	14.6445	12.277	-0.2544	13.7942	-0.0863	6.7497	-1.1175	NM_001076791	Zfp874b	Mus musculus zinc finger protein 874b (Zfp874b), mRNA.	Mm.315879
17293974	201.302	231.635	0.2025	171.009	-0.2353	179.819	-0.1628	NM_177712	Zfp874a	Mus musculus zinc finger protein 874a (Zfp874a), mRNA.	Mm.486478
17235837	47.0813	30.2554	-0.638	29.8745	-0.6562	46.3514	-0.0225	NM_001024626	Zfp873	Mus musculus zinc finger protein 873 (Zfp873), mRNA.	Mm.479503
17515420	38.5505	28.5566	-0.4329	43.9786	0.1901	29.4504	-0.3885	NM_001033813	Zfp872	Mus musculus zinc finger protein 872 (Zfp872), mRNA.	Mm.335016
17343461	473.907	432.117	-0.1332	450.119	-0.0743	430.111	-0.1399	NM_172458	Zfp871	Mus musculus zinc finger protein 871 (Zfp871), mRNA.	Mm.38813
17343483	48.4791	72.3771	0.5782	57.1133	0.2365	64.6972	0.4163	NM_207245	Zfp870	Mus musculus zinc finger protein 870 (Zfp870), mRNA.	Mm.26636
17293996	84.6499	62.3277	-0.4416	67.0422	-0.3364	58.1077	-0.5428	NM_133228	Zfp87	Mus musculus zinc finger protein 87 (Zfp87), mRNA.	Mm.138283
17509851	114.963	128.664	0.1624	106.904	-0.1049	101.363	-0.1816	NM_001039967	Zfp869	Mus musculus zinc finger protein 869 (Zfp869), transcript variant 1, mRNA.	Mm.334581
17509842	55.6009	56.6462	0.0269	46.7409	-0.2504	50.3484	-0.1432	NM_001045553 // NM_001045553	Zfp868 // Zfp868	Mus musculus zinc finger protein 868 (Zfp868), transcript variant 2, mRNA. // Mus musculus zinc finger protein 868 (Zfp868), transcript variant 2, mRNA.	Mm.458487 // Mm.458487
17263416	12.8293	21.0227	0.7125	24.1517	0.9127	24.8758	0.9553	NM_178417	Zfp867	Mus musculus zinc finger protein 867 (Zfp867), mRNA.	Mm.339604
17509867	61.203	59.0157	-0.0525	48.9536	-0.3222	53.59	-0.1916	NM_177899	Zfp866	Mus musculus zinc finger protein 866 (Zfp866), mRNA.	Mm.41364
17473443	33.2063	30.7098	-0.1128	36.3905	0.1321	37.4398	0.1731	NM_001033383	Zfp865	Mus musculus zinc finger protein 865 (Zfp865), mRNA.	Mm.86607
17458299	26.9794	25.3876	-0.0877	32.015	0.2469	25.9107	-0.0583	NR_015597	Zfp862	Mus musculus zinc finger protein 862 (Zfp862), transcript variant 2, non-coding RNA.	Mm.31983
17294043	41.5231	46.6898	0.1692	56.1472	0.4353	37.5287	-0.1459	ENSMUST00000144183	Zfp85-rs1	cdna:novel chromosome:NCBIM37:13:67848738:67856165:-1 gene:ENSMUSG00000058331 gene_biotype:protein_coding transcript_biotype:protein_coding	Mm.288396
17454831	25.0019	28.4702	0.1874	31.5364	0.335	23.6907	-0.0777	XM_001472438	Zfp853	PREDICTED: Mus musculus zinc finger protein 853 (Zfp853), mRNA.	Mm.448564
17514988	53.8462	41.5503	-0.374	44.4207	-0.2776	38.6015	-0.4802	NM_172919	Zfp846	Mus musculus zinc finger protein 846 (Zfp846), mRNA.	Mm.86627
17476175	246.091	238.507	-0.0452	201.975	-0.285	178.01	-0.4672	NM_023750	Zfp84	Mus musculus zinc finger protein 84 (Zfp84), mRNA.	Mm.251083
17279014	73.9548	68.3547	-0.1136	60.0932	-0.2994	62.8911	-0.2338	NM_028365	Zfp839	Mus musculus zinc finger protein 839 (Zfp839), transcript variant 1, mRNA.	Mm.443524
17380370	23.803	26.1537	0.1359	26.9792	0.1807	28.2985	0.2496	NM_001099328	Zfp831	Mus musculus zinc finger protein 831 (Zfp831), mRNA.	Mm.48711
17254089	59.9375	67.3255	0.1677	49.3706	-0.2798	44.2721	-0.4371	NM_025884	Zfp830	Mus musculus zinc finger protein 830 (Zfp830), mRNA.	Mm.29622
17499387	74.3486	71.4411	-0.0576	59.3251	-0.3257	57.0066	-0.3832	NM_181854	Zfp828	Mus musculus zinc finger protein 828 (Zfp828), mRNA.	Mm.289346
17502729	13.7491	11.8315	-0.2167	11.5689	-0.2491	13.805	0.0059	NM_178267	Zfp827	Mus musculus zinc finger protein 827 (Zfp827), mRNA.	Mm.48724
17294416	352.015	268.611	-0.3901	281.182	-0.3241	356.079	0.0166	NM_146231	Zfp825	Mus musculus zinc finger protein 825 (Zfp825), mRNA.	Mm.296909
17505413	58.0906	60.9621	0.0696	53.1999	-0.1269	60.7683	0.065	NM_029468	Zfp821	Mus musculus zinc finger protein 821 (Zfp821), transcript variant 1, mRNA.	Mm.180410 // Mm.286964
17341365	15.3478	18.5841	0.276	28.876	0.9118	27.9295	0.8638	NM_029281 // NM_029281	Zfp820 // Zfp820	Mus musculus zinc finger protein 820 (Zfp820), mRNA. // Mus musculus zinc finger protein 820 (Zfp820), mRNA.	Mm.271252 // Mm.271252
17488933	8.4636	7.3444	-0.2046	8.0132	-0.0789	8.5379	0.0126	NM_177889	Zfp82	Mus musculus zinc finger protein 82 (Zfp82), transcript variant 1, mRNA.	Mm.295906
17477159	12.6684	11.5864	-0.1288	13.6366	0.1063	11.3657	-0.1565	NM_028913	Zfp819	Mus musculus zinc finger protein 819 (Zfp819), mRNA.	Mm.159188
17343469	9.7913	10.3074	0.0741	6.6217	-0.5643	10.6585	0.1224	NM_183177	Zfp811	Mus musculus zinc finger protein 811 (Zfp811), transcript variant 1, mRNA.	Mm.30675
17524958	39.2603	53.8565	0.456	68.3758	0.8004	58.9178	0.5856	NM_145612	Zfp810	Mus musculus zinc finger protein 810 (Zfp810), mRNA.	Mm.306038
17343559	48.6943	39.3852	-0.3061	42.007	-0.2131	43.5849	-0.1599	ENSMUST00000054072	Zfp81	cdna:known chromosome:NCBIM37:17:33466287:33495823:-1 gene:ENSMUSG00000003929 gene_biotype:protein_coding transcript_biotype:protein_coding	Mm.170029
17515425	215.471	233.864	0.1182	253.702	0.2356	307.629	0.5137	NR_028420	Zfp809	Mus musculus zinc finger protein 809 (Zfp809), transcript variant 3, non-coding RNA.	Mm.290849
17288051	22.534	23.8485	0.0818	33.5569	0.5745	30.1544	0.4203	ENSMUST00000099449	Zfp808	cdna:known chromosome:NCBIM37:13:62231276:62274779:1 gene:ENSMUSG00000074867 gene_biotype:protein_coding transcript_biotype:protein_coding	Mm.440905
17445453	16.4757	11.281	-0.5464	20.3043	0.3014	16.4749	-0.0001	NM_001163223	Zfp804b	Mus musculus zinc finger protein 804B (Zfp804b), mRNA.	Mm.478808
17372462	3.7909	5.1496	0.4419	6.2589	0.7234	5.1276	0.4357	ENSMUST00000047527	Zfp804a	cdna:known chromosome:NCBIM37:2:81893379:82100036:1 gene:ENSMUSG00000070866 gene_biotype:protein_coding transcript_biotype:protein_coding	Mm.119383
17465298	144.454	155.514	0.1064	144.666	0.0021	143.032	-0.0143	ENSMUST00000035930	Zfp800	cdna:novel chromosome:NCBIM37:6:28190240:28348005:-1 gene:ENSMUSG00000039841 gene_biotype:protein_coding transcript_biotype:protein_coding	Mm.84441
17336031	20.9424	15.5358	-0.4308	16.339	-0.3581	19.9189	-0.0723	NM_177359 // NM_177359	Zfp799 // Zfp799	Mus musculus zinc finger protein 799 (Zfp799), mRNA. // Mus musculus zinc finger protein 799 (Zfp799), mRNA.	Mm.476307 // Mm.476307
17343478	37.9357	43.515	0.198	44.5708	0.2325	50.2901	0.4067	NM_177359	Zfp799	Mus musculus zinc finger protein 799 (Zfp799), mRNA.	Mm.476307
17511310	14.1993	12.7756	-0.1524	21.91	0.6258	14.5908	0.0392	NM_001037745	Zfp791	Mus musculus zinc finger protein 791 (Zfp791), mRNA.	Mm.334682
17476199	174.815	134.343	-0.3799	125.563	-0.4774	145.111	-0.2687	NM_146185	Zfp790	Mus musculus zinc finger protein 790 (Zfp790), transcript variant 1, mRNA.	Mm.224766
17476970	29.6387	22.5239	-0.396	19.3403	-0.6159	24.2475	-0.2896	NM_023363	Zfp788	Mus musculus zinc finger protein 788 (Zfp788), mRNA.	Mm.384626
17486073	85.349	79.9473	-0.0943	58.3286	-0.5492	54.3501	-0.6511	NM_001013012	Zfp787	Mus musculus zinc finger protein 787 (Zfp787), mRNA.	Mm.3254
17466546	20.2554	23.0251	0.1849	24.7831	0.291	22.7915	0.1702	ENSMUST00000058844	Zfp786	cdna:known chromosome:NCBIM37:6:47769265:47780866:-1 gene:ENSMUSG00000051499 gene_biotype:protein_coding transcript_biotype:protein_coding	Mm.128149
17473455	21.6083	23.5531	0.1243	22.9194	0.085	23.1051	0.0966	NM_001039532 // NM_001039532	Zfp784 // Zfp784	Mus musculus zinc finger protein 784 (Zfp784), mRNA. // Mus musculus zinc finger protein 784 (Zfp784), mRNA.	Mm.333548 // Mm.333548
17485993	32.3731	35.293	0.1246	33.015	0.0283	44.8471	0.4702	NM_001039532	Zfp784	Mus musculus zinc finger protein 784 (Zfp784), mRNA.	Mm.333548
17458141	44.8702	43.9317	-0.0305	42.8046	-0.068	42.2994	-0.0851	NR_027963	Zfp783	Mus musculus zinc finger protein 783 (Zfp783), non-coding RNA.	Mm.482185
17243460	19.5998	20.5207	0.0662	18.4217	-0.0894	15.4919	-0.3393	NM_199062 // NM_199062	Zfp781 // Zfp781	Mus musculus zinc finger protein 781 (Zfp781), mRNA. // Mus musculus zinc finger protein 781 (Zfp781), mRNA.	Mm.351497 // Mm.351497
17488336	68.6817	71.04	0.0487	72.7417	0.0829	63.7664	-0.1071	NM_001081021	Zfp780b	Mus musculus zinc finger protein 780B (Zfp780b), mRNA.	Mm.389873
17473595	18.8501	21.965	0.2206	22.9108	0.2815	26.1874	0.4743	NM_177888	Zfp78	Mus musculus zinc finger protein 78 (Zfp78), transcript variant 2, mRNA.	Mm.136456
17466553	57.6575	69.7014	0.2737	58.8574	0.0297	55.1995	-0.0629	NM_001081382	Zfp777	Mus musculus zinc finger protein 777 (Zfp777), mRNA.	Mm.381553
17458333	39.4907	30.8846	-0.3546	43.9638	0.1548	32.9018	-0.2633	NM_173429	Zfp775	Mus musculus zinc finger protein 775 (Zfp775), mRNA.	Mm.435190
17486145	11.6053	12.0167	0.0503	14.2661	0.2978	8.9241	-0.379	NM_029584	Zfp773	Mus musculus zinc finger protein 773 (Zfp773), mRNA.	Mm.159732
17486384	33.8202	41.0739	0.2803	36.9667	0.1283	33.9998	0.0076	BC023179 // BC023179 // BC023179 // BC023179	Zfp772 // Zfp772 // Zfp772 // Zfp772	Mus musculus cDNA sequence BC023179, mRNA (cDNA clone MGC:37070 IMAGE:4951074), complete cds. // Mus musculus cDNA sequence BC023179, mRNA (cDNA clone MGC:37070 IMAGE:4951074), complete cds.	Mm.360403 // Mm.360403 // Mm.360403 // Mm.360403
17486308	33.8202	41.0739	0.2803	36.9667	0.1283	33.9998	0.0076	BC023179 // BC023179 // BC023179 // BC023179	Zfp772 // Zfp772 // Zfp772 // Zfp772	Mus musculus cDNA sequence BC023179, mRNA (cDNA clone MGC:37070 IMAGE:4951074), complete cds. // Mus musculus cDNA sequence BC023179, mRNA (cDNA clone MGC:37070 IMAGE:4951074), complete cds.	Mm.360403 // Mm.360403 // Mm.360403 // Mm.360403
17486152	43.4313	38.7884	-0.1631	35.493	-0.2912	40.5864	-0.0977	NM_145577	Zfp772	Mus musculus zinc finger protein 772 (Zfp772), mRNA.	Mm.360403
17483258	42.351	40.2139	-0.0747	47.8591	0.1764	40.205	-0.075	NM_177362	Zfp771	Mus musculus zinc finger protein 771 (Zfp771), mRNA.	Mm.41038
17389571	90.631	97.0232	0.0983	93.8437	0.0503	89.8834	-0.012	ENSMUST00000050668	Zfp770	cdna:known chromosome:NCBIM37:2:114019197:114027205:-1 gene:ENSMUSG00000040321 gene_biotype:protein_coding transcript_biotype:protein_coding	Mm.132523
17496657	90.4431	96.9854	0.1008	103.683	0.1971	104.717	0.2114	NM_146202	Zfp768	Mus musculus zinc finger protein 768 (Zfp768), mRNA.	Mm.23031
17496691	29.4281	55.1237	0.9055	50.8018	0.7877	35.7903	0.2824	NM_146203	Zfp764	Mus musculus zinc finger protein 764 (Zfp764), transcript variant 1, mRNA.	Mm.297097
17343527	26.1039	33.2972	0.3511	41.5563	0.6708	31.5307	0.2725	NM_028543	Zfp763	Mus musculus zinc finger protein 763 (Zfp763), mRNA.	Mm.129453
17333966	105.92	98.1309	-0.1102	134.857	0.3485	156.069	0.5592	NM_001008501	Zfp760	Mus musculus zinc finger protein 760 (Zfp760), mRNA.	Mm.34723
17288294	36.7916	61.4159	0.7392	73.7123	1.0025	69.7893	0.9236	NM_172392	Zfp759	Mus musculus zinc finger protein 759 (Zfp759), mRNA.	Mm.56274
17333999	36.8567	42.1796	0.1946	26.1418	-0.4956	45.1004	0.2912	NM_145484	Zfp758	Mus musculus zinc finger protein 758 (Zfp758), mRNA.	Mm.390945
17273536	126.321	107.589	-0.2316	75.7341	-0.7381	74.9685	-0.7527	NM_178763	Zfp750	Mus musculus zinc finger protein 750 (Zfp750), mRNA.	Mm.11395
17294002	50.4794	49.8192	-0.019	71.305	0.4983	50.2348	-0.007	NM_001035231	Zfp748	Mus musculus zinc finger protein 748 (Zfp748), transcript variant 1, mRNA.	Mm.422831
17496664	75.2627	87.2336	0.2129	57.9886	-0.3762	78.0442	0.0524	NM_175560	Zfp747	Mus musculus zinc finger protein 747 (Zfp747), mRNA.	Mm.221270
17466565	118.393	113.691	-0.0585	102.139	-0.2131	121.695	0.0397	NM_001163475	Zfp746	Mus musculus zinc finger protein 746 (Zfp746), mRNA.	Mm.207555
17315331	127.934	122.122	-0.0671	112.795	-0.1817	118.063	-0.1158	NM_153194	Zfp740	Mus musculus zinc finger protein 740 (Zfp740), mRNA.	Mm.352945
17488913	56.9796	50.9061	-0.1626	61.2276	0.1037	53.7288	-0.0847	ENSMUST00000108205	Zfp74	cdna:known chromosome:NCBIM37:7:30717810:30739106:-1 gene:ENSMUSG00000059975 gene_biotype:protein_coding transcript_biotype:protein_coding	Mm.371648
17294023	41.0761	37.8349	-0.1186	40.3443	-0.0259	38.8948	-0.0787	NM_001001187	Zfp738	Mus musculus zinc finger protein 738 (Zfp738), mRNA.	Mm.435551
17252712	3.0099	2.3838	-0.3364	6.6772	1.1495	2.8651	-0.0711	NM_001126489	Zfp735	Mus musculus zinc finger protein 735 (Zfp735), mRNA.	Mm.267142
17294402	7.1751	6.6151	-0.1172	8.9475	0.3185	10.8423	0.5956	NM_001081680	Zfp72	Mus musculus zinc finger protein 72 (Zfp72), mRNA.	Mm.461254
17294034	48.6331	37.8816	-0.3604	30.4898	-0.6736	49.3621	0.0215	NM_145622	Zfp71-rs1	Mus musculus zinc finger protein 71, related sequence (Zfp71-rs1), mRNA.	Mm.440123
17477151	65.3483	50.1663	-0.3814	40.3574	-0.6953	43.7793	-0.5779	NM_172482	Zfp719	Mus musculus zinc finger protein 719 (Zfp719), mRNA.	Mm.234422
17490111	68.3854	58.1951	-0.2328	40.6184	-0.7516	58.8344	-0.217	ENSMUST00000048015	Zfp715	cdna:putative chromosome:NCBIM37:7:50551893:50566856:-1 gene:ENSMUSG00000012640 gene_biotype:protein_coding transcript_biotype:protein_coding	Mm.45367
17293897	41.0095	37.2214	-0.1398	44.1813	0.1075	48.873	0.2531	NM_001166218 // NM_001166218	Zfp712 // Zfp712	Mus musculus zinc finger protein 712 (Zfp712), mRNA. // Mus musculus zinc finger protein 712 (Zfp712), mRNA.	Mm.297247 // Mm.297247
17537271	6.2377	6.4213	0.0418	6.9361	0.1531	5.8427	-0.0944	NM_177747	Zfp711	Mus musculus zinc finger protein 711 (Zfp711), mRNA.	Mm.259846
17479487	63.8484	67.8181	0.087	66.4613	0.0579	67.8916	0.0886	NM_001146000	Zfp710	Mus musculus zinc finger protein 710 (Zfp710), transcript variant 3, mRNA.	Mm.290925
17510261	74.5494	75.4542	0.0174	88.217	0.2429	71.4412	-0.0614	NM_145624 // NM_145624	Zfp709 // Zfp709	Mus musculus zinc finger protein 709 (Zfp709), mRNA. // Mus musculus zinc finger protein 709 (Zfp709), mRNA.	Mm.290790 // Mm.290790
17502330	39.3132	41.515	0.0786	61.0124	0.6341	42.6827	0.1186	NM_145624	Zfp709	Mus musculus zinc finger protein 709 (Zfp709), mRNA.	Mm.290790
17293903	64.4142	57.4194	-0.1658	75.4425	0.228	71.8737	0.1581	NM_001012448	Zfp708	Mus musculus zinc finger protein 708 (Zfp708), transcript variant 2, mRNA.	Mm.458849
17312301	122.635	164.336	0.4223	136.362	0.1531	121.806	-0.0098	NM_001081065	Zfp707	Mus musculus zinc finger protein 707 (Zfp707), mRNA.	Mm.294295
17547871	19.964	21.5639	0.1112	34.7973	0.8016	21.0841	0.0788	NM_026521 // NM_026521	Zfp706 // Zfp706	Mus musculus zinc finger protein 706 (Zfp706), mRNA. // Mus musculus zinc finger protein 706 (Zfp706), mRNA.	Mm.371631 // Mm.371631
17316564	766.649	757.235	-0.0178	798.316	0.0584	782.409	0.0294	NM_026521	Zfp706	Mus musculus zinc finger protein 706 (Zfp706), mRNA.	Mm.371631
17396047	13.6052	12.9504	-0.0712	9.6432	-0.4966	13.303	-0.0324	NM_133218	Zfp704	Mus musculus zinc finger protein 704 (Zfp704), mRNA.	Mm.212908
17404047	92.7116	60.2671	-0.6214	82.2555	-0.1726	70.7469	-0.3901	NM_133218	Zfp704	Mus musculus zinc finger protein 704 (Zfp704), mRNA.	Mm.212908
17500270	30.6506	32.4437	0.082	37.5306	0.2922	39.3019	0.3587	NM_001110508	Zfp703	Mus musculus zinc finger protein 703 (Zfp703), transcript variant 2, mRNA.	Mm.212469
17312606	46.8787	36.6084	-0.3568	47.9196	0.0317	41.8476	-0.1638	NM_145916	Zfp7	Mus musculus zinc finger protein 7 (Zfp7), mRNA.	Mm.38948
17400875	29.1587	40.6817	0.4805	33.015	0.1792	35.1423	0.2693	NM_172863	Zfp697	Mus musculus zinc finger protein 697 (Zfp697), mRNA.	Mm.358911 // Mm.490503
17250009	57.6817	66.8084	0.2119	55.2201	-0.0629	55.2429	-0.0623	NM_182996	Zfp692	Mus musculus zinc finger protein 692 (Zfp692), transcript variant 1, mRNA.	Mm.41440
17429310	151.742	152.33	0.0056	83.6511	-0.8592	121.225	-0.3239	NM_183140	Zfp691	Mus musculus zinc finger protein 691 (Zfp691), transcript variant 1, mRNA.	Mm.169620
17429521	45.5084	74.2648	0.7065	39.7884	-0.1938	53.3286	0.2288	NM_001005788	Zfp69	Mus musculus zinc finger protein 69 (Zfp69), mRNA.	Mm.331840
17496705	29.4155	38.8978	0.4031	53.2338	0.8558	38.8744	0.4022	NM_175163	Zfp689	Mus musculus zinc finger protein 689 (Zfp689), mRNA.	Mm.474533
17496698	56.7283	45.5479	-0.3167	51.032	-0.1527	68.8061	0.2785	NM_026999	Zfp688	Mus musculus zinc finger protein 688 (Zfp688), mRNA.	Mm.20301
17407654	69.0566	55.4327	-0.317	73.8417	0.0967	76.0914	0.14	NM_030074	Zfp687	Mus musculus zinc finger protein 687 (Zfp687), mRNA.	Mm.389478
17443890	5.7524	7.1221	0.3082	4.8693	-0.2405	5.0204	-0.1964	NM_013844 // NM_013844	Zfp68 // Zfp68	Mus musculus zinc finger protein 68 (Zfp68), transcript variant 1, mRNA. // Mus musculus zinc finger protein 68 (Zfp68), transcript variant 1, mRNA.	Mm.27575 // Mm.27575
17454335	126.5	96.7948	-0.3861	112.518	-0.169	117.723	-0.1037	NM_013844	Zfp68	Mus musculus zinc finger protein 68 (Zfp68), transcript variant 1, mRNA.	Mm.27575
17333906	5.4044	5.3121	-0.0248	4.9152	-0.1369	4.7743	-0.1789	NM_172486	Zfp677	Mus musculus zinc finger protein 677 (Zfp677), mRNA.	Mm.33443
17250025	56.5624	69.1496	0.2899	60.2415	0.0909	60.8039	0.1043	NM_001256518 // NM_001256518	Zfp672 // Zfp672	Mus musculus zinc finger protein 672 (Zfp672), transcript variant 5, mRNA. // Mus musculus zinc finger protein 672 (Zfp672), transcript variant 5, mRNA.	Mm.72124 // Mm.72124
17263123	73.7284	73.2161	-0.0101	63.9244	-0.2059	65.4573	-0.1717	NM_001256519	Zfp672	Mus musculus zinc finger protein 672 (Zfp672), transcript variant 6, mRNA.	Mm.72124
17496777	23.995	22.9382	-0.065	19.4117	-0.3058	23.3516	-0.0392	ENSMUST00000054415	Zfp668	cdna:known chromosome:NCBIM37:7:135008684:135020342:-1 gene:ENSMUSG00000049728 gene_biotype:protein_coding transcript_biotype:protein_coding	Mm.207872
17473580	42.8987	38.9509	-0.1393	44.2964	0.0463	33.6179	-0.3517	NM_001024928	Zfp667	Mus musculus zinc finger protein 667 (Zfp667), mRNA.	Mm.276279
17442691	68.1817	66.4943	-0.0362	61.0795	-0.1587	78.0138	0.1943	NM_001081750	Zfp664	Mus musculus zinc finger protein 664 (Zfp664), mRNA.	Mm.138617
17394435	13.5075	16.9442	0.327	15.1115	0.1619	22.077	0.7088	ENSMUST00000103085	Zfp663	cdna:known chromosome:NCBIM37:2:165176797:165194229:-1 gene:ENSMUSG00000056824 gene_biotype:protein_coding transcript_biotype:protein_coding	Mm.296323
17391317	38.8242	44.9846	0.2125	36.7574	-0.0789	45.7327	0.2363	ENSMUST00000110366	Zfp661	cdna:known chromosome:NCBIM37:2:127400398:127412830:-1 gene:ENSMUSG00000034800 gene_biotype:protein_coding transcript_biotype:protein_coding	Mm.46715
17477142	14.4229	17.4584	0.2756	17.2654	0.2595	21.0005	0.5421	ENSMUST00000107972	Zfp658	cdna:known chromosome:NCBIM37:7:50817626:50830831:1 gene:ENSMUSG00000056592 gene_biotype:protein_coding transcript_biotype:protein_coding	Mm.333821
17444664	198.02	190.388	-0.0567	207.822	0.0697	250.026	0.3364	NM_001083958	Zfp655	Mus musculus zinc finger protein 655 (Zfp655), transcript variant 2, mRNA.	Mm.206555
17331418	136.253	128.676	-0.0825	105.249	-0.3725	116.121	-0.2307	NM_028059	Zfp654	Mus musculus zinc finger protein 654 (Zfp654), mRNA.	Mm.25960
17524904	50.5764	45.9328	-0.1389	47.8381	-0.0803	44.0052	-0.2008	NM_177318	Zfp653	Mus musculus zinc finger protein 653 (Zfp653), mRNA.	Mm.347707
17255443	266.411	245.382	-0.1186	254.638	-0.0652	257.294	-0.0502	ENSMUST00000107717	Zfp652	cdna:known chromosome:NCBIM37:11:95573987:95633667:1 gene:ENSMUSG00000075595 gene_biotype:protein_coding transcript_biotype:protein_coding	Mm.389038 // Mm.418731
17523352	40.4777	33.0869	-0.2909	31.7476	-0.3505	35.1817	-0.2023	NM_001166644	Zfp651	Mus musculus zinc finger protein 651 (Zfp651), mRNA.	Mm.473702
17218363	23.0285	28.0476	0.2845	31.5467	0.4541	27.1036	0.2351	NM_001204908	Zfp648	Mus musculus zinc finger protein 648 (Zfp648), mRNA.	Mm.484410
17318734	33.3373	37.9077	0.1854	26.4929	-0.3315	33.015	-0.014	NM_001168276	Zfp647	Mus musculus zinc finger protein 647 (Zfp647), transcript variant 1, mRNA.	Mm.183650
17483501	104.015	93.7757	-0.1495	95.3674	-0.1252	103.182	-0.0116	NM_172749	Zfp646	Mus musculus zinc finger protein 646 (Zfp646), mRNA.	Mm.425491
17450548	68.1269	66.5151	-0.0345	70.3031	0.0454	61.6119	-0.145	NM_026856	Zfp644	Mus musculus zinc finger protein 644 (Zfp644), mRNA.	Mm.249474
17321202	24.1527	26.7168	0.1456	25.3188	0.068	24.1846	0.0019	NM_173769	Zfp641	Mus musculus zinc finger protein 641 (Zfp641), mRNA.	Mm.207453
17288225	2.211	2.4411	0.1428	2.3472	0.0862	4.15	0.9084	AY149175 // AY149175	Zfp640 // Zfp640	Mus musculus KRAB zinc finger protein 6D (6D) mRNA, partial cds. // Mus musculus KRAB zinc finger protein 6D (6D) mRNA, partial cds.	Mm.425832 // Mm.425832
17293858	3.0294	3.4199	0.1749	2.9057	-0.0601	3.4679	0.195	AY149175 // AY149175	Zfp640 // Zfp640	Mus musculus KRAB zinc finger protein 6D (6D) mRNA, partial cds. // Mus musculus KRAB zinc finger protein 6D (6D) mRNA, partial cds.	Mm.425832 // Mm.425832
17394880	40.2084	43.6449	0.1183	41.5637	0.0478	34.2088	-0.2331	NM_009564	Zfp64	Mus musculus zinc finger protein 64 (Zfp64), mRNA.	Mm.2095
17396702	76.8613	82.7506	0.1065	97.8232	0.3479	81.7334	0.0887	NM_144519	Zfp639	Mus musculus zinc finger protein 639 (Zfp639), transcript variant 1, mRNA.	Mm.285620
17462170	80.7615	75.3821	-0.0994	85.6043	0.084	82.4099	0.0292	ENSMUST00000112861	Zfp637	cdna:known chromosome:NCBIM37:6:117791264:117795974:1 gene:ENSMUSG00000059689 gene_biotype:protein_coding transcript_biotype:protein_coding	Mm.290847
17496728	35.7801	44.0995	0.3016	38.7167	0.1138	36.4137	0.0253	NM_177226	Zfp629	Mus musculus zinc finger protein 629 (Zfp629), mRNA.	Mm.156718 // Mm.490212
17473410	37.8132	36.069	-0.0681	40.4436	0.097	38.9019	0.0409	NM_170759	Zfp628	Mus musculus zinc finger protein 628 (Zfp628), mRNA.	Mm.27442
17312295	142.003	136.115	-0.0611	115.04	-0.3038	89.9745	-0.6583	NM_030199	Zfp623	Mus musculus zinc finger protein 623 (Zfp623), mRNA.	Mm.273264
17310652	165.265	161.088	-0.0369	134.658	-0.2955	126.09	-0.3903	ENSMUST00000061875	Zfp622	cdna:known chromosome:NCBIM37:15:25914121:25928237:1 gene:ENSMUSG00000052253 gene_biotype:protein_coding transcript_biotype:protein_coding	Mm.29145
17248929	125.685	130.367	0.0528	122.883	-0.0325	126.972	0.0147	NM_001024846	Zfp62	Mus musculus zinc finger protein 62 (Zfp62), transcript variant 2, mRNA.	Mm.16650
17476889	55.9242	52.4487	-0.0926	36.5589	-0.6132	30.0428	-0.8965	NM_001004139	Zfp619	Mus musculus zinc finger protein 619 (Zfp619), mRNA.	Mm.333800
17414651	16.94	14.521	-0.2223	18.527	0.1292	14.9792	-0.1775	NM_028326	Zfp618	Mus musculus zinc fingerprotein 618 (Zfp618), mRNA.	Mm.26479 // Mm.482416
17502342	221.164	216.222	-0.0326	201.029	-0.1377	192.589	-0.1996	NM_133358	Zfp617	Mus musculus zinc finger protein 617 (Zfp617), mRNA.	Mm.480419
17252730	10.4251	11.2845	0.1143	7.6881	-0.4394	11.0627	0.0857	NM_001177570	Zfp616	Mus musculus zinc finger protein 616 (Zfp616), mRNA.	Mm.297723
17505493	129.926	127.288	-0.0296	115.537	-0.1693	94.237	-0.4633	NM_175480	Zfp612	Mus musculus zinc finger protein 612 (Zfp612), mRNA.	Mm.87487
17487686	12.5306	11.0882	-0.1764	16.7498	0.4187	15.1462	0.2735	ENSMUST00000077780	Zfp61	cdna:known chromosome:NCBIM37:7:25076058:25084694:-1 gene:ENSMUSG00000050605 gene_biotype:protein_coding transcript_biotype:protein_coding	Mm.12832
17528282	85.0482	74.2168	-0.1965	84.7552	-0.005	77.3189	-0.1375	NM_172536	Zfp609	Mus musculus zinc finger protein 609 (Zfp609), mRNA.	Mm.139231
17354411	36.8606	37.257	0.0154	45.1343	0.2921	71.0491	0.9467	NM_175751	Zfp608	Mus musculus zinc finger protein 608 (Zfp608), mRNA.	Mm.192984
17475725	55.8109	59.4246	0.0905	63.5647	0.1877	40.2898	-0.4701	NM_001024726	Zfp607	Mus musculus zinc finger proten 607 (Zfp607), mRNA.	Mm.458180
17473744	74.532	68.2474	-0.1271	70.6851	-0.0765	73.0655	-0.0287	NM_026112	Zfp606	Mus musculus zinc finger protein 606 (Zfp606), transcript variant 1, mRNA.	Mm.98929
17440377	34.7451	27.3344	-0.3461	29.2281	-0.2495	23.0978	-0.5891	NM_001163996	Zfp605	Mus musculus zinc finger protein 605 (Zfp605), mRNA.	Mm.442122
17421511	30.5068	37.8057	0.3095	37.6069	0.3019	49.5935	0.701	NM_001177545 // NM_001177545	Zfp600 // Zfp600	Mus musculus zinc finger protein 600 (Zfp600), transcript variant 2, mRNA. // Mus musculus zinc finger protein 600 (Zfp600), transcript variant 2, mRNA.	Mm.459230 // Mm.459230
17421413	10.5472	8.1699	-0.3685	9.7419	-0.1146	12.9685	0.2982	NM_001177545 // NM_001177545	Zfp600 // Zfp600	Mus musculus zinc finger protein 600 (Zfp600), transcript variant 2, mRNA. // Mus musculus zinc finger protein 600 (Zfp600), transcript variant 2, mRNA.	Mm.459230 // Mm.459230
17475685	46.0479	49.3915	0.1011	42.2323	-0.1248	31.8674	-0.5311	NM_009560	Zfp60	Mus musculus zinc finger protein 60 (Zfp60), transcript variant 1, mRNA.	Mm.66913 // Mm.348021
17524944	21.4835	17.6166	-0.2863	19.3114	-0.1538	21.256	-0.0154	NM_181419	Zfp599	Mus musculus zinc finger protein 599 (Zfp599), mRNA.	Mm.292381
17334365	120.972	113.499	-0.092	113.608	-0.0906	107.145	-0.1751	NM_183149	Zfp598	Mus musculus zinc finger protein 598 (Zfp598), mRNA.	Mm.219581
17322473	32.4376	32.3702	-0.003	26.4977	-0.2918	32.5528	0.0051	NM_001033159 // NM_001033159	Zfp597 // Zfp597	Mus musculus zinc finger protein 597 (Zfp597), mRNA. // Mus musculus zinc finger protein 597 (Zfp597), mRNA.	Mm.379190 // Mm.379190
17327594	46.4449	49.7318	0.0986	50.3468	0.1164	46.3123	-0.0041	NM_001033159	Zfp597	Mus musculus zinc finger protein 597 (Zfp597), mRNA.	Mm.379190
17293933	43.4894	51.7388	0.2506	38.4812	-0.1765	30.292	-0.5217	ENSMUST00000169142 // ENSMUST00000169142	Zfp595 // Zfp595	cdna:known chromosome:NCBIM37:13:67414656:67433496:-1 gene:ENSMUSG00000057842 gene_biotype:protein_coding transcript_biotype:nonsense_mediated_decay // cdna:known chromosome:NCBIM37:13:67414656:67433496:-1 gene:ENSMUSG00000057842 gene_biotype:protein_coding transcript_biotype:nonsense_mediated_decay	Mm.289695 // Mm.289695
17419718	22.3032	19.6751	-0.1809	19.9993	-0.1573	21.5254	-0.0512	NM_024215 // NM_024215	Zfp593 // Zfp593	Mus musculus zinc finger protein 593 (Zfp593), mRNA. // Mus musculus zinc finger protein 593 (Zfp593), mRNA.	Mm.300404 // Mm.300404
17479616	186.094	158.982	-0.2272	139.112	-0.4198	152.403	-0.2881	NM_178707	Zfp592	Mus musculus zinc finger protein 592 (Zfp592), mRNA.	Mm.29525
17475715	27.2993	25.9154	-0.075	29.7386	0.1235	32.9207	0.2701	NM_011762	Zfp59	Mus musculus zinc finger protein 59 (Zfp59), mRNA.	Mm.379046
17486078	12.7972	18.9547	0.5667	23.1905	0.8577	16.8192	0.3943	NM_001033249	Zfp583	Mus musculus zinc finger protein 583 (Zfp583), mRNA.	Mm.333558
17473459	32.8257	38.1871	0.2183	41.3306	0.3324	50.676	0.6265	NM_026900	Zfp580	Mus musculus zinc finger protein 580 (Zfp580), mRNA.	Mm.41484
17293988	42.7861	45.3397	0.0836	39.0193	-0.133	35.6474	-0.2633	ENSMUST00000076123	Zfp58	cdna:known chromosome:NCBIM37:13:67591104:67601491:-1 gene:ENSMUSG00000071291 gene_biotype:protein_coding transcript_biotype:protein_coding	Mm.478914
17485975	30.7497	27.0234	-0.1864	38.8372	0.3369	38.565	0.3267	ENSMUST00000162731	Zfp579	cdna:known chromosome:NCBIM37:7:4944454:4946942:-1 gene:ENSMUSG00000051550 gene_biotype:protein_coding transcript_biotype:protein_coding	Mm.76400
17487730	20.9916	19.7109	-0.0908	25.2487	0.2664	22.7032	0.1131	NM_001033205	Zfp575	Mus musculus zinc finger protein 575 (Zfp575), mRNA.	Mm.20117
17475170	38.7388	37.2023	-0.0584	38.7567	0.0007	27.6795	-0.485	NM_175477	Zfp574	Mus musculus zinc finger protein 574 (Zfp574), transcript variant 1, mRNA.	Mm.41568
17311805	5.2621	6.5174	0.3087	5.9833	0.1853	10.4292	0.9869	NR_045613	Zfp572	Mus musculus zinc finger protein 572 (Zfp572), non-coding RNA.	Mm.490788
17337497	27.114	27.4547	0.018	27.8704	0.0397	32.8072	0.275	NM_001168502	Zfp57	Mus musculus zinc finger protein 57 (Zfp57), transcript variant 3, mRNA.	Mm.305561
17476247	81.4952	87.5329	0.1031	68.804	-0.2442	63.0171	-0.371	NM_001167872	Zfp568	Mus musculus zinc finger protein 568 (Zfp568), transcript variant 1, mRNA.	Mm.322432
17488945	21.0097	25.6319	0.2869	22.8892	0.1236	23.5338	0.1637	NM_152814	Zfp566	Mus musculus zinc finger protein 566 (Zfp566), mRNA.	Mm.441512
17336052	29.2863	31.7613	0.117	32.805	0.1637	30.6792	0.067	NM_001024950	Zfp563	Mus musculus zinc finger protein 563 (Zfp563), mRNA.	Mm.121392
17524368	26.7013	25.333	-0.0759	26.5174	-0.01	27.6817	0.052	NM_001004190	Zfp560	Mus musculus zinc finger protein 560 (Zfp560), mRNA.	Mm.379669
17524296	14.5437	16.6169	0.1923	17.3794	0.257	13.183	-0.1417	NM_028935	Zfp558	Mus musculus zinc finger protein 558 (Zfp558), mRNA.	Mm.289689
17483252	38.8599	58.7141	0.5954	38.6566	-0.0076	33.5611	-0.2115	ENSMUST00000106312	Zfp553	cdna:known chromosome:NCBIM37:7:134376575:134381693:1 gene:ENSMUSG00000045598 gene_biotype:protein_coding transcript_biotype:protein_coding	Mm.258371
17486529	19.7868	19.7226	-0.0047	21.8239	0.1414	22.1165	0.1606	ENSMUST00000080348	Zfp551	cdna:known chromosome:NCBIM37:7:13000502:13008100:-1 gene:ENSMUSG00000034071 gene_biotype:protein_coding transcript_biotype:protein_coding	Mm.361832
17474016	24.0133	21.1312	-0.1845	23.0516	-0.059	19.4144	-0.3067	NM_001099277	Zfp541	Mus musculus zinc finger protein 541 (Zfp541), mRNA.	Mm.290718
17333913	23.7971	19.7466	-0.2692	22.4073	-0.0868	22.0657	-0.109	ENSMUST00000165230	Zfp54	cdna:known chromosome:NCBIM37:17:21560191:21572604:1 gene:ENSMUSG00000023882 gene_biotype:protein_coding transcript_biotype:protein_coding	Mm.12916
17489858	8.863	10.2188	0.2054	12.0962	0.4487	9.482	0.0974	NM_172385	Zfp536	Mus musculus zinc finger protein 536 (Zfp536), mRNA.	Mm.378309
17432702	2.8351	2.4989	-0.1821	2.7798	-0.0284	2.338	-0.2781	NM_001127188	Zfp534	Mus musculus zinc finger protein 534 (Zfp534), mRNA.	---
17432760	4.4279	4.0906	-0.1143	6.0181	0.4427	5.1521	0.2185	NM_001127188	Zfp534	Mus musculus zinc finger protein 534 (Zfp534), mRNA.	---
17351351	32.9391	29.5691	-0.1557	41.4661	0.3321	48.1396	0.5474	NM_207255	Zfp532	Mus musculus zinc finger protein 532 (Zfp532), mRNA.	Mm.286232 // Mm.419081
17333932	48.971	51.3028	0.0671	62.2991	0.3473	52.813	0.109	NM_013843	Zfp53	Mus musculus zinc finger protein 53 (Zfp53), mRNA.	Mm.42140
17477695	70.8813	81.3341	0.1985	71.3145	0.0088	65.9667	-0.1037	BC096589	Zfp526	Mus musculus zinc finger protein 526, mRNA (cDNA clone MGC:106217 IMAGE:5341568), complete cds.	Mm.129371 // Mm.490457
17475182	45.6583	37.505	-0.2838	58.3154	0.353	51.5491	0.1751	NM_175436	Zfp526	Mus musculus zinc finger protein 526 (Zfp526), mRNA.	Mm.129371 // Mm.490457
17473439	133.84	134.373	0.0057	112.828	-0.2464	124.272	-0.107	NM_025324	Zfp524	Mus musculus zinc finger protein 524 (Zfp524), mRNA.	Mm.19974
17335262	73.4165	71.2569	-0.0431	58.389	-0.3304	63.8762	-0.2008	NM_172617	Zfp523	Mus musculus zinc finger protein 523 (Zfp523), mRNA.	Mm.267359
17352824	17.7302	19.7381	0.1548	18.5891	0.0683	18.9997	0.0998	NM_145492	Zfp521	Mus musculus zinc finger protein 521 (Zfp521), mRNA.	Mm.40325
17333938	11.5576	17.0077	0.5573	14.3412	0.3113	15.2177	0.3969	NM_144515	Zfp52	Mus musculus zinc finger protein 52 (Zfp52), mRNA.	Mm.296100
17447689	23.2638	23.4803	0.0134	22.5159	-0.0471	24.9731	0.1023	NM_001081144	Zfp518b	Mus musculus zinc finger protein 518B (Zfp518b), transcript variant 1, mRNA.	Mm.38277
17359411	158.833	164.268	0.0485	170.526	0.1025	149.861	-0.0839	NM_028319	Zfp518a	Mus musculus zinc finger protein 518A (Zfp518a), mRNA.	Mm.313523
17352203	41.1989	41.0337	-0.0058	54.7184	0.4094	56.5756	0.4576	NM_001177464	Zfp516	Mus musculus zinc finger protein 516 (Zfp516), transcript variant 2, mRNA.	Mm.326526
17446902	85.607	87.7057	0.0349	96.7474	0.1765	98.5795	0.2036	NM_001177901	Zfp513	Mus musculus zinc finger protein 513 (Zfp513), transcript variant 2, mRNA.	Mm.45033
17436128	62.496	70.3986	0.1718	75.1702	0.2664	63.2182	0.0166	NM_172993	Zfp512	Mus musculus zinc finger protein 512 (Zfp512), mRNA.	Mm.259127
17484469	134.249	148.822	0.1487	144.572	0.1069	165.922	0.3056	NM_027201	Zfp511	Mus musculus zinc finger protein 511 (Zfp511), mRNA.	Mm.200818
17333924	4.9514	6.128	0.3076	5.0016	0.0146	5.5847	0.1736	NM_009558	Zfp51	Mus musculus zinc finger protein 51 (Zfp51), mRNA.	Mm.293030 // Mm.463100
17548577	11.1573	9.6544	-0.2087	10.3351	-0.1104	10.5186	-0.0851	NM_177739 // NM_177739	Zfp507 // Zfp507	Mus musculus zinc finger protein 507 (Zfp507), mRNA. // Mus musculus zinc finger protein 507 (Zfp507), mRNA.	Mm.286296 // Mm.286296
17476852	6.8196	6.683	-0.0292	6.9119	0.0194	6.592	-0.049	NM_177739	Zfp507	Mus musculus zinc finger protein 507 (Zfp507), mRNA.	Mm.286296
17489847	127.433	116.377	-0.1309	103.733	-0.2969	99.6308	-0.3551	NM_177739	Zfp507	Mus musculus zinc finger protein 507 (Zfp507), mRNA.	Mm.286296
17303989	36.1651	32.0926	-0.1724	36.426	0.0104	40.8727	0.1765	NM_145459	Zfp503	Mus musculus zinc finger protein 503 (Zfp503), mRNA.	Mm.292401
17444674	54.6127	61.7439	0.1771	59.9702	0.135	58.0029	0.0869	NM_001081431	Zfp498	Mus musculus zinc finger protein 498 (Zfp498), mRNA.	Mm.260773
17288338	32.1836	53.8399	0.7423	31.8968	-0.0129	41.2979	0.3597	NM_028402	Zfp493	Mus musculus zinc finger protein 493 (Zfp493), mRNA.	Mm.53849
17304993	34.4215	43.9975	0.3541	29.6428	-0.2156	36.1601	0.0711	NM_001013777	Zfp488	Mus musculus zinc finger protein 488 (Zfp488), mRNA.	Mm.343728
17350576	17.8885	15.279	-0.2275	15.8438	-0.1751	17.0819	-0.0666	NM_025749	Zfp474	Mus musculus zinc finger protein 474 (Zfp474), mRNA.	Mm.251599
17490376	22.5603	28.8039	0.3525	23.9719	0.0876	21.3436	-0.08	NM_178734	Zfp473	Mus musculus zinc finger protein 473 (Zfp473), mRNA.	Mm.382935
17336036	36.2657	37.0855	0.0322	47.8415	0.3997	37.0101	0.0293	NM_153063	Zfp472	Mus musculus zinc finger protein 472 (Zfp472), mRNA.	Mm.328953
17466581	39.7439	38.7507	-0.0365	70.5512	0.8279	56.4293	0.5057	NM_020589	Zfp467	Mus musculus zinc finger protein 467 (Zfp467), transcript variant 1, mRNA.	Mm.2464
17414277	49.1293	38.113	-0.3663	38.518	-0.3511	40.1407	-0.2915	NM_172867	Zfp462	Mus musculus zinc finger protein 462 (Zfp462), mRNA.	Mm.102904
17420079	62.5186	52.7903	-0.244	41.2009	-0.6016	60.4671	-0.0481	NM_009557	Zfp46	Mus musculus zinc finger protein 46 (Zfp46), mRNA.	Mm.1504
17293968	5.8097	5.3065	-0.1307	8.6982	0.5823	8.5564	0.5585	NM_177811	Zfp459	Mus musculus zinc finger protein 459 (Zfp459), mRNA.	Mm.222470
17293922	64.1	48.9339	-0.3895	32.1032	-0.9976	45.378	-0.4983	NM_001001152	Zfp458	Mus musculus zinc finger protein 458 (Zfp458), mRNA.	Mm.306358
17293928	4.7542	5.0203	0.0786	5.4132	0.1873	12.1681	1.3558	NM_001003666 // NM_001003666	Zfp457 // Zfp457	Mus musculus zinc finger protein 457 (Zfp457), mRNA. // Mus musculus zinc finger protein 457 (Zfp457), mRNA.	Mm.439456 // Mm.439456
17288321	12.4527	10.4376	-0.2547	7.0809	-0.8145	13.1124	0.0745	AK132547	Zfp456	Mus musculus 0 day neonate head cDNA, RIKEN full-length enriched library, clone:4831421P08 product:unclassifiable, full insert sequence.	Mm.461583
17293952	18.9028	14.4042	-0.3921	16.8013	-0.17	18.5457	-0.0275	NM_001001186	Zfp456	Mus musculus zinc finger protein 456 (Zfp456), mRNA.	Mm.461583
17288309	18.8418	14.9187	-0.3368	26.2796	0.48	29.4177	0.6428	NM_001048204	Zfp455	Mus musculus zinc finger protein 455 (Zfp455), mRNA.	Mm.82396
17262416	24.5585	25.5951	0.0596	18.7651	-0.3882	27.1501	0.1447	ENSMUST00000163301	Zfp454	cdna:known chromosome:NCBIM37:11:50686222:50701003:-1 gene:ENSMUSG00000048728 gene_biotype:protein_coding transcript_biotype:protein_coding	Mm.74335
17222026	90.4938	93.6488	0.0494	71.4837	-0.3402	75.41	-0.2631	ENSMUST00000019861	Zfp451	cdna:known chromosome:NCBIM37:1:33818389:33871440:-1 gene:ENSMUSG00000042197 gene_biotype:protein_coding transcript_biotype:protein_coding	Mm.289103
17534892	11.5379	14.9236	0.3712	16.3471	0.5027	16.0236	0.4738	NM_030139	Zfp449	Mus musculus zinc finger protein 449 (Zfp449), mRNA.	Mm.207345
17473817	38.1002	38.0082	-0.0035	34.4095	-0.147	27.8583	-0.4517	NM_001168562	Zfp446	Mus musculus zinc finger protein 446 (Zfp446), transcript variant 3, mRNA.	Mm.62083
17532442	419.939	384.613	-0.1268	324.836	-0.3705	298.826	-0.4909	NM_173364	Zfp445	Mus musculus zinc finger protein 445 (Zfp445), mRNA.	Mm.326477
17473539	61.0421	56.9074	-0.1012	61.7119	0.0157	52.3789	-0.2208	NM_001146024	Zfp444	Mus musculus zinc finger protein 444 (Zfp444), transcript variant 1, mRNA.	Mm.274089
17392660	10.0829	23.8497	1.2421	28.4505	1.4965	33.838	1.7467	NM_001177550	Zfp442	Mus musculus zinc finger protein 442 (Zfp442), mRNA.	Mm.393876
17352419	38.3659	33.2428	-0.2068	32.515	-0.2387	39.6483	0.0474	NM_178722	Zfp438	Mus musculus zinc finger protein 438 (Zfp438), mRNA.	Mm.118257
17235826	68.1159	57.896	-0.2345	56.047	-0.2814	63.0232	-0.1121	NM_001243067	Zfp433	Mus musculus RIKEN cDNA 1700123A16 gene (Zfp433), mRNA.	Mm.490466
17293961	22.8458	23.8485	0.062	22.8657	0.0013	17.0258	-0.4242	NM_001080941	Zfp429	Mus musculus zinc finger protein 429 (Zfp429), mRNA.	Mm.303790
17474994	5.6237	6.2673	0.1563	6.3226	0.169	7.1922	0.3549	NM_146183	Zfp428	Mus musculus zinc finger protein 428 (Zfp428), mRNA.	Mm.181332
17524393	92.2194	72.7891	-0.3413	74.6817	-0.3043	76.4691	-0.2702	NM_146221	Zfp426	Mus musculus zinc finger protein 426 (Zfp426), transcript variant 1, mRNA.	Mm.297660
17511482	33.1899	25.8744	-0.3592	35.2012	0.0849	36.0233	0.1182	NM_033327	Zfp423	Mus musculus zinc finger protein 423 (Zfp423), mRNA.	Mm.23452
17470054	128.506	177.752	0.468	160.897	0.3243	127.711	-0.0089	ENSMUST00000112880	Zfp422	cdna:known chromosome:NCBIM37:6:116574922:116578719:-1 gene:ENSMUSG00000059878 gene_biotype:protein_coding transcript_biotype:protein_coding	Mm.18810
17476219	24.5942	27.9965	0.1869	27.8332	0.1785	34.3458	0.4818	NM_172740	Zfp420	Mus musculus zinc finger protein 420 (Zfp420), mRNA.	Mm.297657
17508994	19.1951	18.0415	-0.0894	18.9996	-0.0148	16.2047	-0.2443	NM_009556	Zfp42	Mus musculus zinc finger protein 42 (Zfp42), mRNA.	Mm.285848
17473660	38.8771	38.6908	-0.0069	23.9786	-0.6972	34.1415	-0.1874	NM_146179	Zfp418	Mus musculus zinc finger protein 418 (Zfp418), mRNA.	Mm.184857
17336144	72.9454	70.2478	-0.0544	77.1597	0.081	69.6157	-0.0674	ENSMUST00000073570	Zfp414	cdna:known chromosome:NCBIM37:17:33766035:33768724:1 gene:ENSMUSG00000073423 gene_biotype:protein_coding transcript_biotype:protein_coding	Mm.181488
17277212	120.86	108.446	-0.1564	91.2745	-0.4051	88.8045	-0.4446	NM_144833	Zfp410	Mus musculus zinc finger protein 410 (Zfp410), transcript variant 1, mRNA.	Mm.255150
17312242	35.067	36.0034	0.038	39.0801	0.1563	35.9722	0.0368	NM_011759	Zfp41	Mus musculus zinc finger protein 41 (Zfp41), transcript variant 1, mRNA.	Mm.87210
17388252	63.4117	57.7187	-0.1357	42.4142	-0.5802	55.9562	-0.1805	NM_001033451	Zfp408	Mus musculus zinc finger protein 408 (Zfp408), mRNA.	Mm.330401
17355794	49.0424	41.314	-0.2474	32.4354	-0.5965	30.975	-0.6629	NM_001033341	Zfp407	Mus musculus zinc finger protein 407 (Zfp407), mRNA.	Mm.329575
17341455	44.4867	35.4289	-0.3284	57.6817	0.3747	37.5397	-0.245	NM_009555	Zfp40	Mus musculus zinc finger protein 40 (Zfp40), mRNA.	Mm.486936
17458112	75.475	77.0304	0.0294	73.9472	-0.0295	67.9782	-0.1509	NM_027477	Zfp398	Mus musculus zinc finger protein 398 (Zfp398), transcript variant 1, mRNA.	Mm.169059
17348950	171.353	154.548	-0.1489	128.461	-0.4156	119.918	-0.5149	NM_027007	Zfp397	Mus musculus zinc finger protein 397 (Zfp397), mRNA.	Mm.218343
17301378	124.675	121.493	-0.0373	125.691	0.0117	118.002	-0.0794	NM_199029	Zfp395	Mus musculus zinc finger protein 395 (Zfp395), mRNA.	Mm.270087
17250141	60.1817	78.7234	0.3875	84.5164	0.4899	83.7301	0.4764	NM_011758 // NM_011758	Zfp39 // Zfp39	Mus musculus zinc finger protein 39 (Zfp39), mRNA. // Mus musculus zinc finger protein 39 (Zfp39), mRNA.	Mm.127646 // Mm.127646
17263200	95.7436	132.452	0.4682	169.196	0.8215	161.271	0.7522	NM_011758	Zfp39	Mus musculus zinc finger protein 39 (Zfp39), mRNA.	Mm.127646
17290967	8.0624	5.6497	-0.513	7.6971	-0.0669	5.6722	-0.5073	NR_026798	Zfp389	Mus musculus zinc finger protein 389 (Zfp389), non-coding RNA.	Mm.133328
17279553	48.9556	33.4362	-0.5501	43.2342	-0.1793	54.4527	0.1535	NM_001004066 // NM_001004066	Zfp386 // Zfp386	Mus musculus zinc finger protein 386 (Kruppel-like) (Zfp386), transcript variant 1, mRNA. // Mus musculus zinc finger protein 386 (Kruppel-like) (Zfp386), transcript variant 1, mRNA.	Mm.254997 // Mm.254997
17269583	34.1092	35.3725	0.0525	39.592	0.215	33.4637	-0.0276	NM_177790	Zfp385c	Mus musculus zinc finger protein 385C (Zfp385c), mRNA.	Mm.274734
17387184	39.8226	53.6636	0.4304	71.3643	0.8416	63.3081	0.6688	NM_178723	Zfp385b	Mus musculus zinc finger protein 385B (Zfp385b), transcript variant 1, mRNA.	Mm.490320
17322359	58.0563	58.8348	0.0192	55.6454	-0.0612	74.4934	0.3597	NM_013866	Zfp385a	Mus musculus zinc finger protein 385A (Zfp385a), mRNA.	Mm.486219
17462998	147.774	136.425	-0.1153	120.981	-0.2886	127.253	-0.2157	NM_175557	Zfp384	Mus musculus zinc finger protein 384 (Zfp384), transcript variant 1, mRNA.	Mm.108677
17476232	38.6953	35.306	-0.1322	38.4062	-0.0108	30.4432	-0.346	NM_001243908	Zfp383	Mus musculus zinc finger protein 383 (Zfp383), mRNA.	Mm.333743
17476273	33.6383	30.8005	-0.1272	33.1136	-0.0227	36.0996	0.1019	NM_001081007	Zfp382	Mus musculus zinc finger protein 382 (Zfp382), mRNA.	Mm.443484
17426117	17.6615	18.0091	0.0281	19.5423	0.146	20.0587	0.1836	NM_009554	Zfp37	Mus musculus zinc finger protein 37 (Zfp37), mRNA.	Mm.5011
17541802	19.1009	21.2458	0.1535	25.2531	0.4028	17.7821	-0.1032	NM_001009549	Zfp36l3	Mus musculus zinc finger protein 36, C3H type-like 3 (Zfp36l3), mRNA.	Mm.327378
17347680	235.552	277.477	0.2363	264.227	0.1657	271.075	0.2026	NM_001001806	Zfp36l2	Mus musculus zinc finger protein 36, C3H type-like 2 (Zfp36l2), mRNA.	Mm.259321
17276814	140.679	134.188	-0.0682	124.012	-0.1819	140.233	-0.0046	NM_007564 // NM_007564	Zfp36l1 // Zfp36l1	Mus musculus zinc finger protein 36, C3H type-like 1 (Zfp36l1), mRNA. // Mus musculus zinc finger protein 36, C3H type-like 1 (Zfp36l1), mRNA.	Mm.235132 // Mm.235132
17282216	814.347	895.673	0.1373	823.508	0.0161	1005.45	0.3041	NM_007564	Zfp36l1	Mus musculus zinc finger protein 36, C3H type-like 1 (Zfp36l1), mRNA.	Mm.235132
17288194	143.078	145.128	0.0205	109.336	-0.388	121.033	-0.2414	ENSMUST00000126879	Zfp369	cdna:known chromosome:NCBIM37:13:65380122:65399103:1 gene:ENSMUSG00000021514 gene_biotype:protein_coding transcript_biotype:protein_coding	Mm.151546
17293665	42.472	43.5991	0.0378	55.426	0.384	65.0615	0.6153	NM_175494	Zfp367	Mus musculus zinc finger protein 367 (Zfp367), mRNA.	Mm.300065
17289432	52.6837	45.6817	-0.2057	43.2644	-0.2842	51.7985	-0.0244	NM_001004149	Zfp366	Mus musculus zinc finger protein 366 (Zfp366), mRNA.	Mm.343207
17241646	12.8576	15.3627	0.2568	15.2939	0.2503	17.9111	0.4782	NM_178679	Zfp365	Mus musculus zinc finger protein 365 (Zfp365), mRNA.	Mm.268346
17430276	67.045	70.7781	0.0782	82.1946	0.2939	99.731	0.5729	NM_001081098	Zfp362	Mus musculus zinc finger protein 362 (Zfp362), mRNA.	Mm.22616
17488458	420.755	605.997	0.5263	591.451	0.4913	658.337	0.6458	ENSMUST00000051241	Zfp36	cdna:known chromosome:NCBIM37:7:29161803:29164274:-1 gene:ENSMUSG00000044786 gene_biotype:protein_coding transcript_biotype:protein_coding	Mm.389856
17498602	45.3691	40.189	-0.1749	42.8154	-0.0836	41.4212	-0.1313	NM_080461	Zfp358	Mus musculus zinc finger protein 358 (Zfp358), mRNA.	Mm.299073
17262394	22.7365	26.6892	0.2313	25.5675	0.1693	21.161	-0.1036	NM_013922	Zfp354c	Mus musculus zinc finger protein 354C (Zfp354c), mRNA.	Mm.103674
17262443	33.5743	36.905	0.1365	47.8249	0.5104	46.6139	0.4734	NM_013744	Zfp354b	Mus musculus zinc finger protein 354B (Zfp354b), mRNA.	Mm.74670
17249262	58.9188	60.9994	0.0501	61.3537	0.0584	66.7023	0.179	NM_009329	Zfp354a	Mus musculus zinc finger protein 354A (Zfp354a), mRNA.	Mm.4792
17508980	3.7461	4.7527	0.3434	5.0375	0.4273	5.1779	0.467	AF358728 // AF358728	Zfp353 // Zfp353	Mus musculus zinc finger protein 353 (Zfp353) mRNA, complete cds. // Mus musculus zinc finger protein 353 (Zfp353) mRNA, complete cds.	Mm.220165 // Mm.220165
17415411	10.498	10.2376	-0.0362	10.3634	-0.0186	10.144	-0.0495	ENSMUST00000107130	Zfp352	cdna:known chromosome:NCBIM37:4:89890223:89892378:1 gene:ENSMUSG00000070902 gene_biotype:protein_coding transcript_biotype:protein_coding	Mm.214642
17348957	69.4098	76.2744	0.1361	74.3772	0.0997	78.015	0.1686	NM_011755	Zfp35	Mus musculus zinc finger protein 35 (Zfp35), mRNA.	Mm.290596
17287579	44.7867	52.8412	0.2386	51.1367	0.1913	41.2609	-0.1183	NM_012017	Zfp346	Mus musculus zinc finger protein 346 (Zfp346), mRNA.	Mm.22795
17392670	7.1406	5.4052	-0.4017	7.3613	0.0439	7.7312	0.1146	NM_001034900	Zfp345	Mus musculus zinc finger protein 345 (Zfp345), mRNA.	Mm.451002
17393184	20.4463	18.0076	-0.1832	16.563	-0.3039	18.5625	-0.1394	NM_199304 // NM_199304	Zfp341 // Zfp341	Mus musculus zinc finger protein 341 (Zfp341), mRNA. // Mus musculus zinc finger protein 341 (Zfp341), mRNA.	Mm.103555 // Mm.103555
17378242	45.2323	53.3472	0.2381	54.9863	0.2817	45.0048	-0.0073	ENSMUST00000081926	Zfp341	cdna:known chromosome:NCBIM37:2:154439033:154472557:1 gene:ENSMUSG00000059842 gene_biotype:protein_coding transcript_biotype:protein_coding	Mm.103555
17439872	5.1785	6.6198	0.3543	5.5448	0.0986	6.845	0.4025	XM_001487796	Zfp33b	PREDICTED: Mus musculus zinc finger protein 33B (Zfp33b), mRNA.	---
17394318	136.174	140.672	0.0469	106.381	-0.3562	107.653	-0.3391	NM_199027	Zfp335	Mus musculus zinc finger protein 335 (Zfp335), mRNA.	Mm.330776
17394446	34.1912	35.8833	0.0697	39.2859	0.2004	32.6251	-0.0676	ENSMUST00000103084	Zfp334	cdna:known chromosome:NCBIM37:2:165199764:165213759:-1 gene:ENSMUSG00000017667 gene_biotype:protein_coding transcript_biotype:protein_coding	Mm.26316
17225472	87.1226	97.3614	0.1603	100.278	0.2029	104.668	0.2647	AK139907 // AK139907	Zfp330 // Zfp330	Mus musculus 2 cells egg cDNA, RIKEN full-length enriched library, clone:B020035N13 product:unclassifiable, full insert sequence. // Mus musculus 2 cells egg cDNA, RIKEN full-length enriched library, clone:B020035N13 product:unclassifiable, full insert sequence.	Mm.269248 // Mm.269248
17548928	150.657	138.296	-0.1235	127.754	-0.2379	132.669	-0.1834	NM_145600 // NM_145600	Zfp330 // Zfp330	Mus musculus zinc finger protein 330 (Zfp330), mRNA. // Mus musculus zinc finger protein 330 (Zfp330), mRNA.	Mm.269248 // Mm.269248
17510867	106.541	108.347	0.0243	100.638	-0.0822	84.1808	-0.3399	ENSMUST00000034147	Zfp330	cdna:known chromosome:NCBIM37:8:85287520:85298059:-1 gene:ENSMUSG00000031711 gene_biotype:protein_coding transcript_biotype:protein_coding	Mm.269248
17486570	89.6559	95.0827	0.0848	78.4484	-0.1927	73.9388	-0.2781	NM_026046	Zfp329	Mus musculus zinc finger protein 329 (Zfp329), mRNA.	Mm.333574
17439942	104.311	140.205	0.4266	92.5312	-0.1729	86.1342	-0.2762	NM_018759	Zfp326	Mus musculus zinc finger protein 326 (Zfp326), transcript variant 1, mRNA.	Mm.248876
17473810	70.3008	62.9377	-0.1596	91.6003	0.3818	75.7362	0.1074	NM_178732	Zfp324	Mus musculus zinc finger protein 324 (Zfp324), mRNA.	Mm.133086
17285810	5.4718	6.8482	0.3237	5.8022	0.0846	4.8806	-0.165	NM_001111107	Zfp322a	Mus musculus zinc finger protein 322A (Zfp322a), transcript variant 1, mRNA.	Mm.286454
17291122	103.274	90.2616	-0.1943	87.494	-0.2392	91.4055	-0.1761	NM_001111107	Zfp322a	Mus musculus zinc finger protein 322A (Zfp322a), transcript variant 1, mRNA.	Mm.286454
17511992	29.0179	43.7488	0.5923	34.2225	0.238	26.3187	-0.1409	AK122500	Zfp319	Mus musculus mRNA for mKIAA1388 protein.	Mm.350514
17511996	79.6179	79.3125	-0.0055	88.0531	0.1453	85.5566	0.1038	NM_024467	Zfp319	Mus musculus zinc finger protein 319 (Zfp319), mRNA.	Mm.350514
17338087	263.474	253.992	-0.0529	235.829	-0.1599	250.423	-0.0733	NM_207671	Zfp318	Mus musculus zinc finger protein 318 (Zfp318), transcript variant 1, mRNA.	Mm.439916
17514936	78.801	66.0866	-0.2539	51.4288	-0.6156	48.4236	-0.7025	NM_172918	Zfp317	Mus musculus zinc finger protein 317 (Zfp317), mRNA.	Mm.67366
17454816	23.3921	21.1049	-0.1484	24.7926	0.0839	23.0453	-0.0215	NM_017467	Zfp316	Mus musculus zinc finger protein 316 (Zfp316), mRNA.	Mm.6666
17540566	19.0814	13.6276	-0.4856	11.1524	-0.7748	14.6621	-0.3801	NM_183185	Zfp300	Mus musculus zinc finger protein 300 (Zfp300), mRNA.	Mm.220470
17476188	33.8077	33.015	-0.0342	39.0322	0.2073	37.867	0.1636	ENSMUST00000032803	Zfp30	cdna:known chromosome:NCBIM37:7:30569017:30579721:1 gene:ENSMUSG00000047473 gene_biotype:protein_coding transcript_biotype:protein_coding	Mm.292690
17252226	41.0939	46.3068	0.1723	51.1789	0.3166	37.1539	-0.1454	ENSMUST00000060444	Zfp3	cdna:known chromosome:NCBIM37:11:70577711:70586430:1 gene:ENSMUSG00000043602 gene_biotype:protein_coding transcript_biotype:protein_coding	Mm.40966
17474663	20.7768	26.4766	0.3497	24.3484	0.2289	23.0979	0.1528	NM_022409	Zfp296	Mus musculus zinc finger protein 296 (Zfp296), mRNA.	Mm.23310
17332645	124.471	117.916	-0.078	71.6298	-0.7972	91.4167	-0.4453	NM_175428	Zfp295	Mus musculus zinc finger protein 295 (Zfp295), transcript variant 1, mRNA.	Mm.474489
17423901	221.563	208.452	-0.088	266.728	0.2677	256.712	0.2124	NM_013889	Zfp292	Mus musculus zinc finger protein 292 (Zfp292), mRNA.	Mm.38193
17264053	16.1538	20.0515	0.3118	20.8867	0.3707	20.7485	0.3611	NM_133208	Zfp287	Mus musculus zinc finger protein 287 (Zfp287), mRNA.	Mm.339982 // Mm.487192
17264070	10.0269	13.3783	0.416	14.9635	0.5776	12.1351	0.2753	ENSMUST00000054654	Zfp286	cdna:known chromosome:NCBIM37:11:62591889:62602964:-1 gene:ENSMUSG00000047342 gene_biotype:protein_coding transcript_biotype:protein_coding	Mm.168530
17458120	43.7505	44.5702	0.0268	50.4662	0.206	48.5082	0.1489	ENSMUST00000061890	Zfp282	cdna:novel chromosome:NCBIM37:6:47827203:47858484:1 gene:ENSMUSG00000025821 gene_biotype:protein_coding transcript_biotype:protein_coding	Mm.440186
17217821	114.336	154.642	0.4357	108.478	-0.0759	105.744	-0.1127	NM_001160251	Zfp281	Mus musculus zinc finger protein 281 (Zfp281), transcript variant 1, mRNA.	Mm.62521
17519130	145.576	166.088	0.1902	130.43	-0.1585	140.064	-0.0557	NM_146224	Zfp280d	Mus musculus zinc finger protein 280D (Zfp280d), mRNA.	Mm.242791
17528746	29.0157	30.5465	0.0742	24.315	-0.255	27.149	-0.0959	BC027163	Zfp280d	Mus musculus suppressor of hairy wing homolog 4 (Drosophila), mRNA (cDNA clone IMAGE:4935235), complete cds.	Mm.242791
17541440	103.303	113.255	0.1327	105.194	0.0262	82.8735	-0.3179	NM_153532	Zfp280c	Mus musculus zinc finger protein 280C (Zfp280c), transcript variant 1, mRNA.	Mm.293819
17234468	77.988	80.7535	0.0503	68.6967	-0.183	73.4411	-0.0867	ENSMUST00000061617	Zfp280b	cdna:known chromosome:NCBIM37:10:75495399:75505979:1 gene:ENSMUSG00000049764 gene_biotype:protein_coding transcript_biotype:protein_coding	Mm.80609
17473603	33.5746	19.2362	-0.8035	31.5164	-0.0913	30.4288	-0.1419	NM_175247	Zfp28	Mus musculus zinc finger protein 28 (Zfp28), mRNA.	Mm.127014
17280869	139.09	105.62	-0.3971	145.498	0.065	148.453	0.094	NM_172575	Zfp277	Mus musculus zinc finger protein 277 (Zfp277), transcript variant 1, mRNA.	Mm.26852
17506571	65.987	66.114	0.0028	64.7502	-0.0273	61.0624	-0.1119	NM_020497	Zfp276	Mus musculus zinc finger protein (C2H2 type) 276 (Zfp276), mRNA.	Mm.379084
17535535	46.8578	56.6348	0.2734	48.5207	0.0503	54.2387	0.211	NM_031494	Zfp275	Mus musculus zinc finger protein 275 (Zfp275), transcript variant 1, mRNA.	Mm.26595
17288344	23.8134	23.7331	-0.0049	20.3802	-0.2246	33.8337	0.5067	NM_198322	Zfp273	Mus musculus zinc finger protein 273 (Zfp273), mRNA.	Mm.358842
17488900	68.4055	63.3392	-0.111	47.7805	-0.5177	50.982	-0.4241	ENSMUST00000162592	Zfp27	cdna:known chromosome:NCBIM37:7:30678352:30691591:-1 gene:ENSMUSG00000062040 gene_biotype:protein_coding transcript_biotype:protein_coding	Mm.86747
17524411	420.215	395.635	-0.087	320.384	-0.3913	377.456	-0.1548	NM_001082485	Zfp266	Mus musculus zinc finger protein 266 (Zfp266), transcript variant 1, mRNA.	Mm.431849
17322455	102.34	87.4677	-0.2265	79.9726	-0.3558	72.5474	-0.4964	NM_148924	Zfp263	Mus musculus zinc finger protein 263 (Zfp263), mRNA.	Mm.29081
17476263	152.682	158.624	0.0551	133.682	-0.1917	135.349	-0.1738	ENSMUST00000050735	Zfp260	cdna:known chromosome:NCBIM37:7:30879813:30892641:1 gene:ENSMUSG00000049421 gene_biotype:protein_coding transcript_biotype:protein_coding	Mm.195092
17514983	8.2812	6.184	-0.4213	5.7627	-0.5231	6.8884	-0.2657	NM_011753 // NM_011753	Zfp26 // Zfp26	Mus musculus zinc finger protein 26 (Zfp26), mRNA. // Mus musculus zinc finger protein 26 (Zfp26), mRNA.	Mm.107441 // Mm.107441
17524378	80.7427	74.9357	-0.1077	66.0345	-0.2901	61.8423	-0.3847	NM_011753	Zfp26	Mus musculus zinc finger protein 26 (Zfp26), mRNA.	Mm.107441
17516921	347.09	528.98	0.6079	247.402	-0.4885	282.755	-0.2958	NM_011752	Zfp259	Mus musculus zinc finger protein 259 (Zfp259), mRNA.	Mm.17519
17318728	35.0676	41.515	0.2435	35.0623	-0.0002	26.9175	-0.3816	NM_001007568	Zfp251	Mus musculus zinc finger protein 251 (Zfp251), mRNA.	Mm.38195
17462222	6.4186	4.1482	-0.6298	3.9863	-0.6872	3.3106	-0.9552	NM_028335 // NM_028335	Zfp248 // Zfp248	Mus musculus zinc finger protein 248 (Zfp248), mRNA. // Mus musculus zinc finger protein 248 (Zfp248), mRNA.	Mm.212572 // Mm.212572
17470175	15.3345	9.8852	-0.6334	13.7416	-0.1582	12.5207	-0.2925	NM_028335	Zfp248	Mus musculus zinc finger protein 248 (Zfp248), mRNA.	Mm.212572
17462180	13.6495	19.5655	0.5195	19.0974	0.4845	21.7509	0.6722	NM_001001792	Zfp239	Mus musculus zinc finger protein 239 (Zfp239), transcript variant 1, mRNA.	Mm.249661
17219897	89.5668	106.445	0.2491	96.309	0.1047	91.7409	0.0346	NM_013915	Zfp238	Mus musculus zinc finger protein 238 (Zfp238), transcript variant 2, mRNA.	Mm.330700
17355738	115.654	110.342	-0.0678	74.4356	-0.6357	89.3239	-0.3727	NM_177832	Zfp236	Mus musculus zinc finger protein 236 (Zfp236), mRNA.	Mm.485839
17474900	57.4197	70.8177	0.3026	45.4334	-0.3378	58.8508	0.0355	NM_019941	Zfp235	Mus musculus zinc finger protein 235 (Zfp235), mRNA.	Mm.295595
17333977	84.9347	75.4513	-0.1708	99.6202	0.2301	88.4301	0.0582	NM_001164676	Zfp229	Mus musculus zinc finger protein 229 (Zfp229), mRNA.	Mm.482723
17306172	103.005	89.7262	-0.1991	77.0091	-0.4196	82.0715	-0.3278	NM_001253694	Zfp219	Mus musculus zinc finger protein 219 (Zfp219), transcript variant 2, mRNA.	Mm.475652
17394928	49.4434	54.2764	0.1345	47.1557	-0.0683	45.173	-0.1303	NM_001159683	Zfp217	Mus musculus zinc finger protein 217 (Zfp217), transcript variant 2, mRNA.	Mm.22858
17341489	51.0776	47.7039	-0.0986	52.0874	0.0282	44.9875	-0.1832	NM_001033496	Zfp213	Mus musculus zinc finger protein 213 (Zfp213), mRNA.	Mm.268582
17458133	51.2668	53.8776	0.0717	51.4728	0.0058	52.7881	0.0422	ENSMUST00000009411	Zfp212	cdna:novel chromosome:NCBIM37:6:47870475:47882638:1 gene:ENSMUSG00000052763 gene_biotype:protein_coding transcript_biotype:protein_coding	Mm.196782
17253947	567.309	594.273	0.067	468.041	-0.2775	486.986	-0.2203	NR_045038	Zfp207	Mus musculus zinc finger protein 207 (Zfp207), transcript variant 5, non-coding RNA.	Mm.401332
17516320	32.0761	36.6228	0.1912	44.2145	0.463	35.418	0.143	NM_030713	Zfp202	Mus musculus zinc finger protein 202 (Zfp202), mRNA.	Mm.132196
17262428	58.8484	57.0828	-0.0439	65.1479	0.1467	75.5611	0.3606	ENSMUST00000109128	Zfp2	cdna:known chromosome:NCBIM37:11:50712561:50729667:-1 gene:ENSMUSG00000049321 gene_biotype:protein_coding transcript_biotype:protein_coding	Mm.259230
17290969	103.639	109.87	0.0842	107.062	0.0469	99.9909	-0.0517	ENSMUST00000171839 // ENSMUST00000171839	Zfp192 // Zfp192	cdna:known chromosome:NCBIM37:13:21606551:21618891:-1 gene:ENSMUSG00000063894 gene_biotype:protein_coding transcript_biotype:protein_coding // cdna:known chromosome:NCBIM37:13:21606551:21618891:-1 gene:ENSMUSG00000063894 gene_biotype:protein_coding transcript_biotype:protein_coding	Mm.290601 // Mm.489857 // Mm.290601 // Mm.489857
17353121	151.679	141.675	-0.0984	134.946	-0.1686	106.351	-0.5122	ENSMUST00000066497	Zfp191	cdna:known chromosome:NCBIM37:18:24168203:24179311:-1 gene:ENSMUSG00000051469 gene_biotype:protein_coding transcript_biotype:protein_coding	Mm.417427
17414061	146.07	135.99	-0.1032	103.114	-0.5024	87.7439	-0.7353	NM_145547	Zfp189	Mus musculus zinc finger protein 189 (Zfp189), mRNA.	Mm.186994
17285654	52.2332	50.6617	-0.0441	51.4474	-0.0219	49.0361	-0.0911	NM_001013786 // NM_001013786	Zfp187 // Zfp187	Mus musculus zinc finger protein 187 (Zfp187), mRNA. // Mus musculus zinc finger protein 187 (Zfp187), mRNA.	Mm.441899 // Mm.441899
17290949	578.341	506.331	-0.1918	481.704	-0.2638	546.911	-0.0806	NM_001013786	Zfp187	Mus musculus zinc finger protein 187 (Zfp187), mRNA.	Mm.441899
17535448	14.7164	12.5907	-0.2251	12.9278	-0.187	12.1427	-0.2773	NM_009549	Zfp185	Mus musculus zinc finger protein 185 (Zfp185), transcript variant 1, mRNA.	Mm.1161
17291028	15.8189	13.7267	-0.2047	19.1409	0.275	13.3037	-0.2498	NM_183014 // NM_183014	Zfp184 // Zfp184	Mus musculus zinc finger protein 184 (Kruppel-like) (Zfp184), mRNA. // Mus musculus zinc finger protein 184 (Kruppel-like) (Zfp184), mRNA.	Mm.187446 // Mm.187446
17285715	10.4143	10.9704	0.0751	15.3564	0.5603	14.4826	0.4758	ENSMUST00000102978	Zfp184	cdna:known chromosome:NCBIM37:13:22036981:22052648:1 gene:ENSMUSG00000006720 gene_biotype:protein_coding transcript_biotype:protein_coding	Mm.187446
17540555	41.3193	36.2864	-0.1874	25.347	-0.705	32.479	-0.3473	NM_001013387	Zfp182	Mus musculus zinc finger protein 182 (Zfp182), transcript variant 1, mRNA.	Mm.170163
17474880	111.927	95.0479	-0.2358	54.8233	-1.0297	87.7304	-0.3514	NM_001045486	Zfp180	Mus musculus zinc finger protein 180 (Zfp180), mRNA.	Mm.32254
17322467	65.8517	70.2392	0.0931	64.3008	-0.0344	71.2012	0.1127	NM_001081217	Zfp174	Mus musculus zinc finger protein 174 (Zfp174), mRNA.	Mm.244261
17292316	71.7413	73.011	0.0253	83.7836	0.2239	89.5881	0.3205	NM_026450	Zfp169	Mus musculus zinc finger protein 169 (Zfp169), transcript variant 1, mRNA.	Mm.251375
17523474	127.981	184.502	0.5277	155.608	0.282	139.703	0.1264	NM_001177505	Zfp167	Mus musculus zinc finger protein 167 (Zfp167), mRNA.	Mm.483265
17532450	28.8268	42.2227	0.5506	33.2638	0.2065	41.0664	0.5105	NM_001177505	Zfp167	Mus musculus zinc finger protein 167 (Zfp167), mRNA.	Mm.483265
17548038	10.0609	10.4082	0.049	9.8045	-0.0372	8.8103	-0.1915	NM_009547 // NM_009547	Zfp161 // Zfp161	Mus musculus zinc finger protein 161 (Zfp161), mRNA. // Mus musculus zinc finger protein 161 (Zfp161), mRNA.	Mm.29434 // Mm.29434
17493368	119.354	107.425	-0.1519	118.063	-0.0157	125.82	0.0761	NM_009547 // NM_009547	Zfp161 // Zfp161	Mus musculus zinc finger protein 161 (Zfp161), mRNA. // Mus musculus zinc finger protein 161 (Zfp161), mRNA.	Mm.29434 // Mm.29434
17339340	70.412	75.0119	0.0913	80.3491	0.1905	74.4249	0.08	ENSMUST00000112676	Zfp161	cdna:known chromosome:NCBIM37:17:69733180:69740090:1 gene:ENSMUSG00000049672 gene_biotype:protein_coding transcript_biotype:protein_coding	Mm.29434
17333872	72.4649	67.138	-0.1102	49.1043	-0.5614	72.9799	0.0102	NM_145483	Zfp160	Mus musculus zinc finger protein 160 (Zfp160), mRNA.	Mm.296036
17443883	161.59	148.493	-0.1219	160.372	-0.0109	139.093	-0.2163	NM_028130	Zfp157	Mus musculus zinc finger protein 157 (Zfp157), mRNA.	Mm.20263
17325030	232.773	252.373	0.1166	220.271	-0.0796	261.65	0.1687	NM_011749	Zfp148	Mus musculus zinc finger protein 148 (Zfp148), mRNA.	Mm.392667
17488951	159.73	178.834	0.163	167.061	0.0647	183.796	0.2025	NM_011980	Zfp146	Mus musculus zinc finger protein 146 (Zfp146), mRNA.	Mm.456449
17481725	173.381	162.719	-0.0916	170.697	-0.0225	179.669	0.0514	NM_009281	Zfp143	Mus musculus zinc finger protein 143 (Zfp143), mRNA.	Mm.10815
17224320	82.9005	73.9861	-0.1641	59.4292	-0.4802	64.2464	-0.3678	NM_029888	Zfp142	Mus musculus zinc finger protein 142 (Zfp142), mRNA.	Mm.207298
17490050	72.567	75.8306	0.0635	54.4125	-0.4154	62.5818	-0.2136	BC063263	Zfp141	Mus musculus cDNA sequence BC063263, mRNA (cDNA clone IMAGE:6417495).	Mm.333810
17488924	45.0701	46.945	0.0588	38.8329	-0.2149	39.485	-0.1909	NM_011748	Zfp14	Mus musculus zinc finger protein 14 (Zfp14), transcript variant 1, mRNA.	Mm.347644
17377065	20.8314	22.209	0.0924	17.3295	-0.2655	19.2464	-0.1142	NR_033459	Zfp133-ps	Mus musculus zinc finger protein 133, pseudogene (Zfp133-ps), non-coding RNA.	Mm.152805
17296537	173.267	172.902	-0.003	119.012	-0.5419	143.593	-0.271	NM_028245	Zfp131	Mus musculus zinc finger protein 131 (Zfp131), mRNA.	Mm.139115
17341498	40.4178	52.9638	0.39	53.0128	0.3914	39.4652	-0.0344	NM_011747	Zfp13	Mus musculus zinc finger protein 13 (Zfp13), mRNA.	Mm.40326
17473779	68.5767	62.876	-0.1252	57.6817	-0.2496	63.608	-0.1085	NM_153802	Zfp128	Mus musculus zinc finger protein 128 (Zfp128), mRNA.	Mm.293823
17280184	41.9954	56.3019	0.423	147.831	1.8156	115.271	1.4567	AJ005350	Zfp125	Mus musculus of ZT2 gene encoding zinc finger protein 125.	Mm.442631
17392633	25.4642	25.5544	0.0051	23.2146	-0.1334	25.3436	-0.0068	NM_181266 // NM_181266	Zfp120 // Zfp120	Mus musculus zinc finger protein 120 (Zfp120), transcript variant 1, mRNA. // Mus musculus zinc finger protein 120 (Zfp120), transcript variant 1, mRNA.	Mm.485851 // Mm.485851
17444295	40.8196	41.6423	0.0288	26.4908	-0.6238	34.6121	-0.238	NM_177681	Zfp12	Mus musculus zinc finger protein 12 (Zfp12), mRNA.	Mm.55211
17346069	23.3995	21.7585	-0.1049	21.2778	-0.1371	21.9778	-0.0904	ENSMUST00000056147 // ENSMUST00000056147	Zfp119b // Zfp119b	cdna:known chromosome:NCBIM37:17:56077976:56084597:-1 gene:ENSMUSG00000062101 gene_biotype:protein_coding transcript_biotype:protein_coding // cdna:known chromosome:NCBIM37:17:56077976:56084597:-1 gene:ENSMUSG00000062101 gene_biotype:protein_coding transcript_biotype:protein_coding	Mm.441018 // Mm.441018
17346062	42.8852	50.8748	0.2465	33.4761	-0.3573	34.0547	-0.3326	NM_144546	Zfp119a	Mus musculus zinc finger protein 119a (Zfp119a), mRNA.	Mm.460659
17474906	32.6374	30.0818	-0.1176	36.0941	0.1452	33.2118	0.0252	ENSMUST00000086010 // ENSMUST00000086010	Zfp114 // Zfp114	cdna:known chromosome:NCBIM37:7:24961171:24967898:1 gene:ENSMUSG00000068962 gene_biotype:protein_coding transcript_biotype:protein_coding // cdna:known chromosome:NCBIM37:7:24961171:24967898:1 gene:ENSMUSG00000068962 gene_biotype:protein_coding transcript_biotype:protein_coding	Mm.435485 // Mm.435485
17454216	103.847	96.8177	-0.1011	94.2216	-0.1403	101.742	-0.0295	ENSMUST00000165640 // ENSMUST00000165640	Zfp113 // Zfp113	cdna:known chromosome:NCBIM37:5:138585895:138594127:-1 gene:ENSMUSG00000037007 gene_biotype:protein_coding transcript_biotype:protein_coding // cdna:known chromosome:NCBIM37:5:138585895:138594127:-1 gene:ENSMUSG00000037007 gene_biotype:protein_coding transcript_biotype:protein_coding	Mm.19274 // Mm.19274
17474890	16.7534	19.3396	0.2071	17.8934	0.095	19.462	0.2162	NM_021307	Zfp112	Mus musculus zinc finger protein 112 (Zfp112), mRNA.	Mm.82678
17474897	30.4126	30.5677	0.0073	28.1	-0.1141	24.221	-0.3284	ENSMUST00000136923	Zfp112	cdna:known chromosome:NCBIM37:7:24897473:24901619:1 gene:ENSMUSG00000052675 gene_biotype:protein_coding transcript_biotype:processed_transcript	Mm.82678
17487672	36.5062	41.6944	0.1917	34.4297	-0.0845	39.77	0.1235	NM_019940	Zfp111	Mus musculus zinc finger protein 111 (Zfp111), mRNA.	Mm.448367
17473765	143.578	148.216	0.0459	119.414	-0.2659	105.942	-0.4386	ENSMUST00000004614	Zfp110	cdna:known chromosome:NCBIM37:7:13420110:13435926:1 gene:ENSMUSG00000058638 gene_biotype:protein_coding transcript_biotype:protein_coding	Mm.292297
17453106	43.1913	36.515	-0.2423	60.0557	0.4756	51.1817	0.2449	NM_172462	Zfp11	Mus musculus zinc finger protein 11 (Zfp11), mRNA.	Mm.135067
17487681	75.5852	49.862	-0.6002	44.0161	-0.7801	53.222	-0.5061	NM_020262	Zfp109	Mus musculus zinc finger protein 109 (Zfp109), mRNA.	Mm.103751
17474916	40.2581	31.8858	-0.3364	30.352	-0.4075	29.7569	-0.4361	NM_018791	Zfp108	Mus musculus zinc finger protein 108 (Zfp108), mRNA.	Mm.468052
17375080	33.423	37.3272	0.1594	16.8853	-0.9851	19.6288	-0.7679	NM_011743 // NM_011743	Zfp106 // Zfp106	Mus musculus zinc finger protein 106 (Zfp106), mRNA. // Mus musculus zinc finger protein 106 (Zfp106), mRNA.	Mm.195877 // Mm.195877
17390219	272.565	294.258	0.1105	212.788	-0.3572	228.296	-0.2557	NM_011743	Zfp106	Mus musculus zinc finger protein 106 (Zfp106), mRNA.	Mm.195877
17523486	29.5751	33.3846	0.1748	33.4625	0.1782	30.015	0.0213	NM_009544	Zfp105	Mus musculus zinc finger protein 105 (Zfp105), mRNA.	Mm.290595
17343568	33.2069	36.4118	0.1329	56.1482	0.7578	36.371	0.1313	NM_009542	Zfp101	Mus musculus zinc finger protein 101 (Zfp101), mRNA.	Mm.4417
17505762	51.4982	37.6944	-0.4502	44.4292	-0.213	43.6203	-0.2395	NM_001037665	Zfp1	Mus musculus zinc finger protein 1 (Zfp1), transcript variant 1, mRNA.	Mm.4184
17460152	336.701	336.053	-0.0028	264.796	-0.3466	297.415	-0.179	NM_008717	Zfml	Mus musculus zinc finger, matrin-like (Zfml), transcript variant 1, mRNA.	Mm.132392
17395985	158.566	179.35	0.1777	137.579	-0.2048	162.879	0.0387	NM_030708	Zfhx4	Mus musculus zinc finger homeodomain 4 (Zfhx4), mRNA.	Mm.41522
17505313	126.266	94.8683	-0.4125	123.112	-0.0365	112.599	-0.1653	NM_007496	Zfhx3	Mus musculus zinc finger homeobox 3 (Zfhx3), mRNA.	Mm.416972
17300408	18.3678	19.8732	0.1136	13.0525	-0.4929	17.8824	-0.0386	NM_001039198 // NM_001039198	Zfhx2 // Zfhx2	Mus musculus zinc finger homeobox 2 (Zfhx2), mRNA. // Mus musculus zinc finger homeobox 2 (Zfhx2), mRNA.	Mm.441113 // Mm.441113
17306625	63.6379	77.2484	0.2796	59.9494	-0.0861	69.2861	0.1227	NM_001039198	Zfhx2	Mus musculus zinc finger homeobox 2 (Zfhx2), mRNA.	Mm.441113
17237361	218.76	232.632	0.0887	189.775	-0.2051	199.839	-0.1305	NM_001033261	Zfc3h1	Mus musculus zinc finger, C3H1-type containing (Zfc3h1), mRNA.	Mm.207621
17317688	32.588	30.2993	-0.1051	27.5339	-0.2431	26.8461	-0.2796	NM_001145888	Zfat	Mus musculus zinc finger and AT hook domain containing (Zfat), transcript variant 1, mRNA.	Mm.309526
17493024	1009.4	968.764	-0.0593	902.301	-0.1618	939.68	-0.1033	NM_022985	Zfand6	Mus musculus zinc finger, AN1-type domain 6 (Zfand6), mRNA.	Mm.209349
17358119	546.415	538.473	-0.0211	523.053	-0.063	517.486	-0.0785	NM_009551	Zfand5	Mus musculus zinc finger, AN1-type domain 5 (Zfand5), mRNA.	Mm.292405
17462092	65.9372	93.8025	0.5085	49.8834	-0.4025	44.7245	-0.56	ENSMUST00000112900	Zfand4	cdna:known chromosome:NCBIM37:6:116214240:116280316:1 gene:ENSMUSG00000042213 gene_biotype:protein_coding transcript_biotype:protein_coding	Mm.272772
17335616	728.836	660.821	-0.1413	795.96	0.1271	740.983	0.0238	NM_148926	Zfand3	Mus musculus zinc finger, AN1-type domain 3 (Zfand3), mRNA.	Mm.220972
17214421	173.643	198.649	0.1941	234.117	0.4311	192.813	0.1511	NM_026846	Zfand2b	Mus musculus zinc finger, AN1 type domain 2B (Zfand2b), transcript variant 1, mRNA.	Mm.32646
17454416	184.97	166.859	-0.1487	129.788	-0.5111	148.284	-0.3189	ENSMUST00000079996	Zfand2a	cdna:known chromosome:NCBIM37:5:139947165:139960503:-1 gene:ENSMUSG00000053581 gene_biotype:protein_coding transcript_biotype:protein_coding	Mm.24521
17404126	129.024	132.702	0.0406	184.12	0.513	170.914	0.4056	NM_025512	Zfand1	Mus musculus zinc finger, AN1-type domain 1 (Zfand1), mRNA.	Mm.371617
17240813	7.3317	7.3317	0	8.2793	0.1754	6.3093	-0.2167	NR_037920	Zfa	Mus musculus zinc finger protein, autosomal (Zfa), non-coding RNA.	Mm.490597
17546232	20.4887	19.0948	-0.1017	11.6752	-0.8114	19.4814	-0.0727	NR_003547	Zf12	Mus musculus Zf12 pseudogene (Zf12), non-coding RNA.	Mm.490244
17383549	46.916	52.6342	0.1659	58.3992	0.3159	52.843	0.1716	NM_178694	Zer1	Mus musculus zer-1 homolog (C. elegans) (Zer1), mRNA.	Mm.44526
17370575	19.7489	17.0346	-0.2133	23.6749	0.2616	23.4427	0.2474	NM_015753	Zeb2	Mus musculus zinc finger E-box binding homeobox 2 (Zeb2), transcript variant 2, mRNA.	Mm.440702
17384951	116.114	93.5947	-0.311	94.9636	-0.2901	113.789	-0.0292	ENSMUST00000176438	Zeb2	cdna:known chromosome:NCBIM37:2:44839252:44972915:-1 gene:ENSMUSG00000026872 gene_biotype:protein_coding transcript_biotype:protein_coding	Mm.440702
17348202	123.058	106.409	-0.2097	102.522	-0.2634	106.686	-0.206	NM_011546	Zeb1	Mus musculus zinc finger E-box binding homeobox 1 (Zeb1), mRNA.	Mm.3929
17541383	470.621	414.825	-0.1821	476.928	0.0192	423.899	-0.1508	NM_172465	Zdhhc9	Mus musculus zinc finger, DHHC domain containing 9 (Zdhhc9), mRNA.	Mm.207367
17328870	49.2463	44.7783	-0.1372	41.0853	-0.2614	48.22	-0.0304	NM_172151	Zdhhc8	Mus musculus zinc finger, DHHC domain containing 8 (Zdhhc8), mRNA.	Mm.326263
17513503	117.052	116.515	-0.0066	110.006	-0.0896	103.883	-0.1722	NM_133967	Zdhhc7	Mus musculus zinc finger, DHHC domain containing 7 (Zdhhc7), mRNA.	Mm.240076
17365778	418.75	450.307	0.1048	404.673	-0.0493	401.382	-0.0611	NM_001033573	Zdhhc6	Mus musculus zinc finger, DHHC domain containing 6 (Zdhhc6), transcript variant 1, mRNA.	Mm.386789
17387485	460.531	448.112	-0.0394	419.201	-0.1357	457.601	-0.0092	NM_144887	Zdhhc5	Mus musculus zinc finger, DHHC domain containing 5 (Zdhhc5), mRNA.	Mm.288508
17454846	72.8152	65.8931	-0.1441	70.6638	-0.0433	64.8541	-0.167	ENSMUST00000161915	Zdhhc4	cdna:known chromosome:NCBIM37:5:144078176:144088033:-1 gene:ENSMUSG00000001844 gene_biotype:protein_coding transcript_biotype:protein_coding	Mm.261606
17532462	97.5605	99.5111	0.0286	116.504	0.256	109.68	0.1689	NM_026917	Zdhhc3	Mus musculus zinc finger, DHHC domain containing 3 (Zdhhc3), mRNA.	Mm.28300
17313989	29.124	29.548	0.0209	30.1019	0.0476	32.8806	0.175	NM_027306	Zdhhc25	Mus musculus zinc finger, DHHC domain containing 25 (Zdhhc25), mRNA.	Mm.45306
17356305	45.0151	53.0861	0.2379	51.6406	0.1981	57.2422	0.3467	NM_027476	Zdhhc24	Mus musculus zinc finger, DHHC domain containing 24 (Zdhhc24), transcript variant 1, mRNA.	Mm.36885 // Mm.392101
17330499	19.5631	21.7213	0.151	24.7972	0.342	26.746	0.4512	NM_001007460	Zdhhc23	Mus musculus zinc finger, DHHC domain containing 23 (Zdhhc23), mRNA.	Mm.327852
17282783	19.5745	14.2586	-0.4571	13.6574	-0.5193	14.9897	-0.385	NM_001080943	Zdhhc22	Mus musculus zinc finger, DHHC-type containing 22 (Zdhhc22), mRNA.	Mm.185890
17426791	50.175	45.7755	-0.1324	44.0108	-0.1891	53.2143	0.0848	NM_026647	Zdhhc21	Mus musculus zinc finger, DHHC domain containing 21 (Zdhhc21), mRNA.	Mm.32047
17307213	2.3303	2.7353	0.2312	2.986	0.3577	3.8411	0.721	AK047968	Zdhhc20	Mus musculus 16 days embryo head cDNA, RIKEN full-length enriched library, clone:C130025C19 product:unclassifiable, full insert sequence.	Mm.29044
17307215	153.361	125.562	-0.2885	148.994	-0.0417	163.942	0.0963	NM_029492	Zdhhc20	Mus musculus zinc finger, DHHC domain containing 20 (Zdhhc20), mRNA.	Mm.29044
17500662	32.3919	17.4453	-0.8928	19.6807	-0.7189	19.6832	-0.7187	ENSMUST00000049389	Zdhhc2	cdna:known chromosome:NCBIM37:8:41509169:41571079:1 gene:ENSMUSG00000039470 gene_biotype:protein_coding transcript_biotype:protein_coding	Mm.34326
17324820	9.9691	15.996	0.6822	12.8442	0.3656	14.102	0.5004	NM_199309	Zdhhc19	Mus musculus zinc finger, DHHC domain containing 19 (Zdhhc19), mRNA.	Mm.76859
17431053	64.5277	63.4544	-0.0242	92.0353	0.5123	76.5727	0.2469	ENSMUST00000084238	Zdhhc18	cdna:known chromosome:NCBIM37:4:133161214:133189384:-1 gene:ENSMUSG00000037553 gene_biotype:protein_coding transcript_biotype:protein_coding	Mm.331948
17244913	117.131	109.348	-0.0992	121.368	0.0513	109.581	-0.0961	NM_172554	Zdhhc17	Mus musculus zinc finger, DHHC domain containing 17 (Zdhhc17), mRNA.	Mm.339281
17543870	7.7797	10.3136	0.4068	9.1768	0.2383	18.8544	1.2771	NM_175358	Zdhhc15	Mus musculus zinc finger, DHHC domain containing 15 (Zdhhc15), mRNA.	Mm.30574
17332766	72.5006	91.044	0.3286	69.6272	-0.0583	96.8945	0.4184	NM_146073	Zdhhc14	Mus musculus zinc finger, DHHC domain containing 14 (Zdhhc14), mRNA.	Mm.399660
17478277	117.944	118.444	0.0061	103.784	-0.1845	108.583	-0.1193	NM_028031	Zdhhc13	Mus musculus zinc finger, DHHC domain containing 13 (Zdhhc13), mRNA.	Mm.279116
17383540	130.596	124.682	-0.0669	130.142	-0.005	149.458	0.1946	NM_025428	Zdhhc12	Mus musculus zinc finger, DHHC domain containing 12 (Zdhhc12), transcript variant 1, mRNA.	Mm.22538
17288604	7.2179	8.4845	0.2333	8.0446	0.1564	8.3699	0.2136	NM_027704 // NM_027704	Zdhhc11 // Zdhhc11	Mus musculus zinc finger, DHHC domain containing 11 (Zdhhc11), mRNA. // Mus musculus zinc finger, DHHC domain containing 11 (Zdhhc11), mRNA.	Mm.66995 // Mm.66995
17512440	81.8597	83.9167	0.0358	71.8591	-0.188	49.0659	-0.7384	NM_175160	Zdhhc1	Mus musculus zinc finger, DHHC domain containing 1 (Zdhhc1), mRNA.	Mm.100917
17213598	20.9822	15.0954	-0.4751	17.109	-0.2944	16.4005	-0.3554	NM_028673	Zdbf2	Mus musculus zinc finger, DBF-type containing 2 (Zdbf2), transcript variant 1, mRNA.	Mm.86986
17532023	10.4921	9.5776	-0.1316	10.6136	0.0166	12.5368	0.2569	BC104378	Zcwpw2	Mus musculus zinc finger, CW type with PWWP domain 2, mRNA (cDNA clone MGC:129466 IMAGE:40050114), complete cds.	Mm.335517
17443689	46.7963	40.7309	-0.2003	48.5276	0.0524	44.6932	-0.0663	NM_001005426	Zcwpw1	Mus musculus zinc finger, CW type with PWWP domain 1 (Zcwpw1), mRNA.	Mm.332765
17320711	326.182	407.399	0.3208	382.679	0.2305	369.645	0.1805	NM_026025	Zcrb1	Mus musculus zinc finger CCHC-type and RNA binding motif 1 (Zcrb1), mRNA.	Mm.293181
17294805	157.672	171.016	0.1172	142.943	-0.1415	154.473	-0.0296	NM_145453	Zcchc9	Mus musculus zinc finger, CCHC domain containing 9 (Zcchc9), mRNA.	Mm.52356
17452672	241.564	240.21	-0.0081	214.884	-0.1688	198.577	-0.2827	NM_027494	Zcchc8	Mus musculus zinc finger, CCHC domain containing 8 (Zcchc8), mRNA.	Mm.279427
17413553	128.259	135.266	0.0767	99.978	-0.3594	93.3205	-0.4588	NM_138590	Zcchc7	Mus musculus zinc finger, CCHC domain containing 7 (Zcchc7), mRNA.	Mm.331576
17293280	506.221	435.017	-0.2187	470.216	-0.1064	513.138	0.0196	NM_153538	Zcchc6	Mus musculus zinc finger, CCHC domain containing 6 (Zcchc6), mRNA.	Mm.233082
17544073	10.8595	11.2696	0.0535	8.3317	-0.3823	9.4273	-0.204	NM_199468	Zcchc5	Mus musculus zinc finger, CCHC domain containing 5 (Zcchc5), mRNA.	Mm.85581
17437404	63.3854	69.1254	0.1251	67.408	0.0888	64.9936	0.0361	ENSMUST00000031077	Zcchc4	cdna:known chromosome:NCBIM37:5:53174294:53214810:1 gene:ENSMUSG00000029179 gene_biotype:protein_coding transcript_biotype:protein_coding	Mm.266886
17392943	30.8827	34.8806	0.1756	40.7296	0.3993	34.6237	0.165	NM_175126	Zcchc3	Mus musculus zinc finger, CCHC domain containing 3 (Zcchc3), mRNA.	Mm.391810
17304147	250.891	210.054	-0.2563	309.776	0.3042	289.552	0.2068	NM_001101433	Zcchc24	Mus musculus zinc finger, CCHC domain containing 24 (Zcchc24), mRNA.	Mm.41904
17216353	173.515	168.17	-0.0451	130.182	-0.4145	142.048	-0.2887	NM_001122675	Zcchc2	Mus musculus zinc finger, CCHC domain containing 2 (Zcchc2), transcript variant B, mRNA.	Mm.210188
17537982	12.0261	11.6429	-0.0467	14.2511	0.2449	12.4792	0.0534	ENSMUST00000033804	Zcchc18	cdna:known chromosome:NCBIM37:X:133527837:133533011:1 gene:ENSMUSG00000031428 gene_biotype:protein_coding transcript_biotype:protein_coding	Mm.440155
17430630	162.068	172.577	0.0906	167.007	0.0433	168.642	0.0574	NM_153160	Zcchc17	Mus musculus zinc finger, CCHC domain containing 17 (Zcchc17), mRNA.	Mm.297196
17538395	10.0014	7.4384	-0.4271	12.5006	0.3218	9.1558	-0.1274	NM_001033795	Zcchc16	Mus musculus zinc finger, CCHC domain containing 16 (Zcchc16), mRNA.	Mm.387961
17513603	127.52	146.353	0.1987	131.278	0.0419	127.21	-0.0035	ENSMUST00000046386	Zcchc14	cdna:known chromosome:NCBIM37:8:124122603:124176801:-1 gene:ENSMUSG00000061410 gene_biotype:protein_coding transcript_biotype:protein_coding	Mm.103202
17536997	10.8019	12.6274	0.2253	12.8641	0.2521	10.1738	-0.0864	NM_029158	Zcchc13	Mus musculus zinc finger, CCHC domain containing 13 (Zcchc13), mRNA.	Mm.159414
17534064	8.4251	8.3055	-0.0206	8.4827	0.0098	10.2928	0.2889	NM_028325	Zcchc12	Mus musculus zinc finger, CCHC domain containing 12 (Zcchc12), mRNA.	Mm.297698
17416643	293.887	254.392	-0.2082	371.393	0.3377	319.516	0.1206	NM_175472	Zcchc11	Mus musculus zinc finger, CCHC domain containing 11 (Zcchc11), mRNA.	Mm.25181
17249483	46.7551	49.4845	0.0819	47.0281	0.0084	47.7997	0.0319	NM_026479	Zcchc10	Mus musculus zinc finger, CCHC domain containing 10 (Zcchc10), mRNA.	Mm.288072
17543321	28.3381	29.7581	0.0705	34.0758	0.266	33.7583	0.2525	ENSMUST00000044382	Zc4h2	cdna:known chromosome:NCBIM37:X:92834538:92853848:-1 gene:ENSMUSG00000035062 gene_biotype:protein_coding transcript_biotype:protein_coding	Mm.336158
17465497	81.9497	85.3624	0.0589	71.9107	-0.1885	55.5665	-0.5605	NM_172735	Zc3hc1	Mus musculus zinc finger, C3HC type 1 (Zc3hc1), mRNA.	Mm.29780
17465997	21.7573	15.7883	-0.4626	23.6045	0.1176	21.4754	-0.0188	NM_172467	Zc3hav1l	Mus musculus zinc finger CCCH-type, antiviral 1-like (Zc3hav1l), mRNA.	Mm.101389
17466003	208.345	171.447	-0.2812	276.275	0.4071	295.107	0.5023	ENSMUST00000114900	Zc3hav1	cdna:novel chromosome:NCBIM37:6:38255286:38304273:-1 gene:ENSMUSG00000029826 gene_biotype:protein_coding transcript_biotype:protein_coding	Mm.486484
17391490	35.4615	35.2123	-0.0102	32.7	-0.117	42.2272	0.2519	ENSMUST00000028866	Zc3h8	cdna:known chromosome:NCBIM37:2:128752004:128769813:-1 gene:ENSMUSG00000027387 gene_biotype:protein_coding transcript_biotype:protein_coding	Mm.11675
17313350	112.933	118.812	0.0732	121.455	0.105	107.22	-0.0749	NM_001081016	Zc3h7b	Mus musculus zinc finger CCCH type containing 7B (Zc3h7b), mRNA.	Mm.432075
17328153	122.707	104.245	-0.2352	90.5803	-0.438	109.133	-0.1691	NM_145931	Zc3h7a	Mus musculus zinc finger CCCH type containing 7 A (Zc3h7a), transcript variant 1, mRNA.	Mm.226860
17391506	64.515	59.5884	-0.1146	76.01	0.2366	64.8776	0.0081	NM_178404	Zc3h6	Mus musculus zinc finger CCCH type containing 6 (Zc3h6), mRNA.	Mm.26377
17376063	25.1399	25.2983	0.0091	34.5675	0.4594	41.1551	0.7111	NM_178404	Zc3h6	Mus musculus zinc finger CCCH type containing 6 (Zc3h6), mRNA.	Mm.26377
17474105	116.393	138.329	0.2491	123.205	0.0821	113.609	-0.0349	NM_198631	Zc3h4	Mus musculus zinc finger CCCH-type containing 4 (Zc3h4), mRNA.	Mm.333594 // Mm.490954
17318162	41.1047	53.1439	0.3706	50.2223	0.289	46.693	0.1839	NM_172121	Zc3h3	Mus musculus zinc finger CCCH type containing 3 (Zc3h3), mRNA.	Mm.209800
17506369	178.541	192.636	0.1096	171.332	-0.0595	186.52	0.0631	NM_001029993	Zc3h18	Mus musculus zinc finger CCCH-type containing 18 (Zc3h18), transcript variant 1, mRNA.	Mm.241489
17372498	64.0108	69.0686	0.1097	58.1305	-0.139	64.5799	0.0128	ENSMUST00000081591	Zc3h15	cdna:known chromosome:NCBIM37:2:83484592:83504779:1 gene:ENSMUSG00000027091 gene_biotype:protein_coding transcript_biotype:protein_coding	Mm.27804
17277816	359.188	350.244	-0.0364	355.512	-0.0148	314.039	-0.1938	NM_029334	Zc3h14	Mus musculus zinc finger CCCH type containing 14 (Zc3h14), transcript variant 1, mRNA.	Mm.25549
17302009	115.52	106.14	-0.1222	90.9193	-0.3455	103.015	-0.1653	NM_026083	Zc3h13	Mus musculus zinc finger CCCH type containing 13 (Zc3h13), mRNA.	Mm.74704
17231591	35.1758	34.1478	-0.0428	44.8245	0.3497	53.0269	0.5921	NM_172785	Zc3h12d	Mus musculus zinc finger CCCH type containing 12D (Zc3h12d), mRNA.	Mm.140055
17527016	99.9201	104.026	0.0581	103.652	0.0529	99.7175	-0.0029	NM_001162921	Zc3h12c	Mus musculus zinc finger CCCH type containing 12C (Zc3h12c), mRNA.	Mm.390172
17536353	10.8751	9.7958	-0.1508	12.5562	0.2074	12.7235	0.2265	NM_001034907	Zc3h12b	Mus musculus zinc finger CCCH-type containing 12B (Zc3h12b), mRNA.	Mm.302708
17429933	40.5668	46.4419	0.1951	40.1509	-0.0149	37.515	-0.1128	NM_153159	Zc3h12a	Mus musculus zinc finger CCCH type containing 12A (Zc3h12a), mRNA.	Mm.402
17227003	513.262	458.15	-0.1639	436.674	-0.2331	466.924	-0.1365	NM_144530	Zc3h11a	Mus musculus zinc finger CCCH type containing 11A (Zc3h11a), mRNA.	Mm.245357
17246198	32.402	35.1095	0.1158	29.8266	-0.1195	25.8823	-0.3241	ENSMUST00000040572	Zc3h10	cdna:known chromosome:NCBIM37:10:127979019:127984830:-1 gene:ENSMUSG00000039810 gene_biotype:protein_coding transcript_biotype:protein_coding	Mm.68289
17418985	127.542	126.035	-0.0172	160.956	0.3357	143.885	0.1739	NM_025970	Zbtb8os	Mus musculus zinc finger and BTB domain containing 8 opposite strand (Zbtb8os), mRNA.	Mm.36575
17430381	15.1444	14.2408	-0.0888	18.779	0.3103	20.4897	0.4361	NM_153541	Zbtb8b	Mus musculus zinc finger and BTB domain containing 8b (Zbtb8b), mRNA.	Mm.458339
17430373	30.3878	31.4858	0.0512	38.9471	0.358	30.5718	0.0087	ENSMUST00000030610	Zbtb8a	cdna:known chromosome:NCBIM37:4:129030872:129055360:-1 gene:ENSMUSG00000028807 gene_biotype:protein_coding transcript_biotype:protein_coding	Mm.32997
17351878	44.2491	43.5665	-0.0224	48.3026	0.1265	43.1307	-0.0369	NM_145356	Zbtb7c	Mus musculus zinc finger and BTB domain containing 7C (Zbtb7c), mRNA.	Mm.159332
17407069	62.7791	70.8424	0.1743	71.0144	0.1778	72.0895	0.1995	ENSMUST00000029677	Zbtb7b	cdna:known chromosome:NCBIM37:3:89181566:89197284:-1 gene:ENSMUSG00000028042 gene_biotype:protein_coding transcript_biotype:protein_coding	Mm.262184
17235556	80.7539	73.6072	-0.1337	87.917	0.1226	81.04	0.0051	ENSMUST00000048128	Zbtb7a	cdna:known chromosome:NCBIM37:10:80599016:80614967:1 gene:ENSMUSG00000035011 gene_biotype:protein_coding transcript_biotype:protein_coding	Mm.490296
17384622	107.652	114.182	0.085	104.352	-0.0449	105.946	-0.0231	ENSMUST00000112932	Zbtb6	cdna:known chromosome:NCBIM37:2:37281023:37298691:-1 gene:ENSMUSG00000066798 gene_biotype:protein_coding transcript_biotype:protein_coding	Mm.330182
17424907	55.9628	57.5719	0.0409	53.8484	-0.0556	51.4967	-0.12	NM_001163284	Zbtb5	Mus musculus zinc finger and BTB domain containing 5 (Zbtb5), transcript variant 1, mRNA.	Mm.489672
17447623	43.8043	40.4778	-0.1139	44.8822	0.0351	43.8043	0	NM_029162	Zbtb49	Mus musculus zinc finger and BTB domain containing 49 (Zbtb49), mRNA.	Mm.258741
17433412	72.3023	77.8447	0.1066	77.0125	0.0911	76.5963	0.0832	NM_133879	Zbtb48	Mus musculus zinc finger and BTB domain containing 48 (Zbtb48), mRNA.	Mm.24661
17395863	55.2335	48.8582	-0.1769	50.0903	-0.141	51.3164	-0.1061	ENSMUST00000029106	Zbtb46	cdna:known chromosome:NCBIM37:2:181122467:181194131:-1 gene:ENSMUSG00000027583 gene_biotype:protein_coding transcript_biotype:protein_coding	Mm.486504
17486603	22.4238	24.1417	0.1065	25.091	0.1621	22.1953	-0.0148	ENSMUST00000172240	Zbtb45	cdna:known chromosome:NCBIM37:7:13590285:13595171:-1 gene:ENSMUSG00000049600 gene_biotype:protein_coding transcript_biotype:protein_coding	Mm.279272
17515715	607.343	608.917	0.0037	529.264	-0.1985	504.608	-0.2673	NM_001115130	Zbtb44	Mus musculus zinc finger and BTB domain containing 44 (Zbtb44), transcript variant a, mRNA.	Mm.239355
17384182	93.9691	96.2473	0.0346	86.8656	-0.1134	96.8205	0.0431	NM_027947	Zbtb43	Mus musculus zinc finger and BTB domain containing 43 (Zbtb43), transcript variant 1, mRNA.	Mm.44186
17279372	42.9325	40.7373	-0.0757	42.6587	-0.0092	41.409	-0.0521	NM_001100460	Zbtb42	Mus musculus zinc finger and BTB domain containing 42 (Zbtb42), mRNA.	Mm.11350
17217901	225.601	239.707	0.0875	188.353	-0.2603	217.016	-0.056	NM_172643	Zbtb41	Mus musculus zinc finger and BTB domain containing 41 homolog (Zbtb41), mRNA.	Mm.119711
17431642	104.847	78.1213	-0.4245	54.9378	-0.9324	80.364	-0.3837	NM_198248	Zbtb40	Mus musculus zinc finger and BTB domain containing 40 (Zbtb40), mRNA.	Mm.31068
17251728	62.6026	60.1797	-0.0569	70.1854	0.1649	65.318	0.0613	NM_029348	Zbtb4	Mus musculus zinc finger and BTB domain containing 4 (Zbtb4), mRNA.	Mm.426361
17238150	82.644	69.5275	-0.2493	84.0029	0.0235	99.3025	0.2649	NM_198035	Zbtb39	Mus musculus zinc finger and BTB domain containing 39 (Zbtb39), mRNA.	Mm.27258
17529844	152.63	162.369	0.0892	146.26	-0.0615	144.1	-0.083	ENSMUST00000152594	Zbtb38	cdna:known chromosome:NCBIM37:9:96583182:96653250:-1 gene:ENSMUSG00000040433 gene_biotype:protein_coding transcript_biotype:protein_coding	Mm.485954
17529855	40.5636	36.1826	-0.1649	33.0588	-0.2952	32.4888	-0.3202	ENSMUST00000152594	Zbtb38	cdna:known chromosome:NCBIM37:9:96583182:96653250:-1 gene:ENSMUSG00000040433 gene_biotype:protein_coding transcript_biotype:protein_coding	Mm.485954
17529859	20.7479	28.1503	0.4402	19.3196	-0.1029	21.8012	0.0714	ENSMUST00000152594	Zbtb38	cdna:known chromosome:NCBIM37:9:96583182:96653250:-1 gene:ENSMUSG00000040433 gene_biotype:protein_coding transcript_biotype:protein_coding	Mm.485954
17228794	79.3109	64.9788	-0.2876	75.6828	-0.0676	81.0151	0.0307	NM_173424	Zbtb37	Mus musculus zinc finger and BTB domain containing 37 (Zbtb37), mRNA.	Mm.296127
17384177	16.4315	17.7711	0.1131	17.892	0.1228	19.5665	0.2519	NM_001085507	Zbtb34	Mus musculus zinc finger and BTB domain containing 34 (Zbtb34), mRNA.	Mm.296512
17534330	118.977	121.67	0.0323	131.485	0.1442	137.192	0.2055	NM_020256	Zbtb33	Mus musculus zinc finger and BTB domain containing 33 (Zbtb33), transcript variant 1, mRNA.	Mm.391248
17489202	26.3844	25.7566	-0.0347	24.8646	-0.0856	31.6177	0.261	NM_021397	Zbtb32	Mus musculus zinc finger and BTB domain containing 32 (Zbtb32), mRNA.	Mm.116789
17357213	14.017	17.7789	0.343	13.4881	-0.0555	14.5985	0.0586	NM_001098237	Zbtb3	Mus musculus zinc finger and BTB domain containing 3 (Zbtb3), transcript variant 1, mRNA.	Mm.23423
17384627	74.2874	71.5648	-0.0539	75.7835	0.0288	75.1047	0.0158	NM_199025	Zbtb26	Mus musculus zinc finger and BTB domain containing 26 (Zbtb26), mRNA.	Mm.383299
17282008	41.0247	36.8178	-0.1561	38.4573	-0.0932	51.6993	0.3337	NM_001172104	Zbtb25	Mus musculus zinc finger and BTB domain containing 25 (Zbtb25), transcript variant 1, mRNA.	Mm.41880
17232843	64.0033	61.3048	-0.0621	66.9559	0.0651	74.3124	0.2155	NM_153398	Zbtb24	Mus musculus zinc finger and BTB domain containing 24 (Zbtb24), mRNA.	Mm.258475
17336242	56.3574	49.2865	-0.1934	68.813	0.2881	66.5937	0.2408	NM_020625	Zbtb22	Mus musculus zinc finger and BTB domain containing 22 (Zbtb22), mRNA.	Mm.482096
17325686	454.746	432.831	-0.0713	374.063	-0.2818	439.666	-0.0487	ENSMUST00000114694	Zbtb20	cdna:known chromosome:NCBIM37:16:42907765:43642715:1 gene:ENSMUSG00000022708 gene_biotype:protein_coding transcript_biotype:protein_coding	Mm.136238 // Mm.440824 // Mm.441972
17238738	49.9301	48.0335	-0.0559	41.6605	-0.2612	48.0019	-0.0568	NM_001033466	Zbtb2	Mus musculus zinc finger and BTB domain containing 2 (Zbtb2), mRNA.	Mm.262466
17421080	46.8634	42.0426	-0.1566	48.096	0.0375	37.3834	-0.3261	NM_009541	Zbtb17	Mus musculus zinc finger and BTB domain containing 17 (Zbtb17), mRNA.	Mm.389590
17526707	311.543	521.906	0.7444	62.1107	-2.3265	58.0842	-2.4232	NM_001033324	Zbtb16	Mus musculus zinc finger and BTB domain containing 16 (Zbtb16), mRNA.	Mm.457803
17336752	35.5628	40.852	0.2	50.5597	0.5076	42.9657	0.2728	NM_198886	Zbtb12	Mus musculus zinc finger and BTB domain containing 12 (Zbtb12), mRNA.	Mm.161119
17326250	231.367	171.126	-0.4351	144.342	-0.6807	153.75	-0.5896	NM_173026	Zbtb11	Mus musculus zinc finger and BTB domain containing 11 (Zbtb11), mRNA.	Mm.282814
17396035	70.1019	79.3328	0.1785	89.5263	0.3529	79.4922	0.1814	NM_177660	Zbtb10	Mus musculus zinc finger and BTB domain containing 10 (Zbtb10), mRNA.	Mm.103262
17276558	72.8024	67.3842	-0.1116	79.4394	0.1259	72.1026	-0.0139	ENSMUST00000042779	Zbtb1	cdna:known chromosome:NCBIM37:12:77471253:77497937:1 gene:ENSMUSG00000033454 gene_biotype:protein_coding transcript_biotype:protein_coding	Mm.77065 // Mm.470000
17395079	71.5283	44.7973	-0.6751	123.022	0.7823	131.348	0.8768	NM_021394	Zbp1	Mus musculus Z-DNA binding protein 1 (Zbp1), transcript variant 1, mRNA.	Mm.116687
17227023	305.738	307.039	0.0061	276.561	-0.1447	279.265	-0.1307	NM_001166552	Zbed6	Mus musculus zinc finger, BED domain containing 6 (Zbed6), mRNA.	Mm.490346
17548934	242.164	84.3306	-1.5219	157.001	-0.6252	136.4	-0.8281	NM_181412 // NM_181412	Zbed4 // Zbed4	Mus musculus zinc finger, BED domain containing 4 (Zbed4), mRNA. // Mus musculus zinc finger, BED domain containing 4 (Zbed4), mRNA.	Mm.396622 // Mm.396622
17313991	50.5853	43.0475	-0.2328	49.4523	-0.0327	41.0183	-0.3025	NM_181412	Zbed4	Mus musculus zinc finger, BED domain containing 4 (Zbed4), mRNA.	Mm.396622
17289271	48.201	57.7796	0.2615	60.4893	0.3276	54.5755	0.1792	ENSMUST00000045909	Zbed3	cdna:known chromosome:NCBIM37:13:96095192:96107796:1 gene:ENSMUSG00000041995 gene_biotype:protein_coding transcript_biotype:protein_coding	Mm.3774
17405926	4.0995	5.0149	0.2908	4.4211	0.109	4.4422	0.1158	ENSMUST00000107778	Zbbx	cdna:known chromosome:NCBIM37:3:74841829:74947694:-1 gene:ENSMUSG00000034151 gene_biotype:protein_coding transcript_biotype:protein_coding	Mm.80075
17455545	7.4318	8.4991	0.1936	9.9128	0.4156	7.8445	0.078	NM_001159693	Zar1l	Mus musculus zygote arrest 1-like (Zar1l), mRNA.	Mm.380068
17448670	13.0212	10.138	-0.3611	9.8247	-0.4064	12.0143	-0.1161	NM_174877	Zar1	Mus musculus zygote arrest 1 (Zar1), mRNA.	Mm.11934
17211867	57.165	56.9609	-0.0052	56.0705	-0.0279	56.3299	-0.0212	NM_009539	Zap70	Mus musculus zeta-chain (TCR) associated protein kinase (Zap70), mRNA.	Mm.8038
17453935	22.0322	22.6943	0.0427	21.1799	-0.0569	21.3897	-0.0427	NM_011741	Zan	Mus musculus zonadhesin (Zan), mRNA.	Mm.7984
17352212	270.303	241.234	-0.1641	285.675	0.0798	221.352	-0.2882	NM_146090	Zadh2	Mus musculus zinc binding alcohol dehydrogenase, domain containing 2 (Zadh2), mRNA.	Mm.147052
17545699	34.3992	36.2368	0.0751	41.0248	0.2541	34.7229	0.0135	NM_001098723	Yy2	Mus musculus Yy2 transcription factor (Yy2), mRNA.	---
17278614	356.488	341.967	-0.06	306.807	-0.2165	345.159	-0.0466	NM_009537	Yy1	Mus musculus YY1 transcription factor (Yy1), mRNA.	Mm.3868
17399904	1671.54	1684.93	0.0115	1614	-0.0505	1800.61	0.1073	NM_011740 // NM_011740	Ywhaz // Ywhaz	Mus musculus tyrosine 3-monooxygenase/tryptophan 5-monooxygenase activation protein, zeta polypeptide (Ywhaz), transcript variant 1, mRNA. // Mus musculus tyrosine 3-monooxygenase/tryptophan 5-monooxygenase activation protein, zeta polypeptide (Ywhaz), transcript variant 1, mRNA.	Mm.3360 // Mm.3360
17547869	213.38	196.319	-0.1202	201.427	-0.0832	211.27	-0.0143	AK139259	Ywhaz	Mus musculus 7 days neonate cerebellum cDNA, RIKEN full-length enriched library, clone:A730082O16 product:unclassifiable, full insert sequence.	Mm.3360
17316545	361.593	364.807	0.0128	292.618	-0.3053	348.903	-0.0515	NM_011740	Ywhaz	Mus musculus tyrosine 3-monooxygenase/tryptophan 5-monooxygenase activation protein, zeta polypeptide (Ywhaz), transcript variant 1, mRNA.	Mm.3360
17548781	53.1972	58.5481	0.1383	56.5593	0.0884	50.3062	-0.0806	NM_011739 // NM_011739	Ywhaq // Ywhaq	Mus musculus tyrosine 3-monooxygenase/tryptophan 5-monooxygenase activation protein, theta polypeptide (Ywhaq), mRNA. // Mus musculus tyrosine 3-monooxygenase/tryptophan 5-monooxygenase activation protein, theta polypeptide (Ywhaq), mRNA.	Mm.289630 // Mm.289630
17547723	80.1129	104.889	0.3888	98.7751	0.3021	73.8176	-0.1181	NM_011739 // NM_011739	Ywhaq // Ywhaq	Mus musculus tyrosine 3-monooxygenase/tryptophan 5-monooxygenase activation protein, theta polypeptide (Ywhaq), mRNA. // Mus musculus tyrosine 3-monooxygenase/tryptophan 5-monooxygenase activation protein, theta polypeptide (Ywhaq), mRNA.	Mm.289630 // Mm.289630
17290682	1061.78	1284.61	0.2748	1176.25	0.1477	1163.11	0.1315	NM_011739 // NM_011739	Ywhaq // Ywhaq	Mus musculus tyrosine 3-monooxygenase/tryptophan 5-monooxygenase activation protein, theta polypeptide (Ywhaq), mRNA. // Mus musculus tyrosine 3-monooxygenase/tryptophan 5-monooxygenase activation protein, theta polypeptide (Ywhaq), mRNA.	Mm.289630 // Mm.289630
17280235	78.26	79.341	0.0198	75.4894	-0.052	76.2311	-0.0379	ENSMUST00000135088	Ywhaq	cdna:known chromosome:NCBIM37:12:21395932:21423498:-1 gene:ENSMUSG00000076432 gene_biotype:protein_coding transcript_biotype:protein_coding	Mm.289630
17447078	25.4742	25.2701	-0.0116	26.2507	0.0433	34.971	0.4571	NM_011738 // NM_011738	Ywhah // Ywhah	Mus musculus tyrosine 3-monooxygenase/tryptophan 5-monooxygenase activation protein, eta polypeptide (Ywhah), mRNA. // Mus musculus tyrosine 3-monooxygenase/tryptophan 5-monooxygenase activation protein, eta polypeptide (Ywhah), mRNA.	Mm.332314 // Mm.332314
17436399	129.456	111.532	-0.215	121.05	-0.0969	123.532	-0.0676	NM_011738	Ywhah	Mus musculus tyrosine 3-monooxygenase/tryptophan 5-monooxygenase activation protein, eta polypeptide (Ywhah), mRNA.	Mm.332314
17548426	63.4623	54.1817	-0.2281	61.8071	-0.0381	58.9102	-0.1074	NM_018871 // NM_018871	Ywhag // Ywhag	Mus musculus tyrosine 3-monooxygenase/tryptophan 5-monooxygenase activation protein, gamma polypeptide (Ywhag), mRNA. // Mus musculus tyrosine 3-monooxygenase/tryptophan 5-monooxygenase activation protein, gamma polypeptide (Ywhag), mRNA.	Mm.233813 // Mm.482082 // Mm.233813 // Mm.482082
17443350	130.053	112.324	-0.2114	103.847	-0.3246	101.595	-0.3563	NM_018871 // NM_018871	Ywhag // Ywhag	Mus musculus tyrosine 3-monooxygenase/tryptophan 5-monooxygenase activation protein, gamma polypeptide (Ywhag), mRNA. // Mus musculus tyrosine 3-monooxygenase/tryptophan 5-monooxygenase activation protein, gamma polypeptide (Ywhag), mRNA.	Mm.233813 // Mm.482082 // Mm.233813 // Mm.482082
17453650	209.549	177.823	-0.2368	162.378	-0.3679	139.909	-0.5828	NM_018871	Ywhag	Mus musculus tyrosine 3-monooxygenase/tryptophan 5-monooxygenase activation protein, gamma polypeptide (Ywhag), mRNA.	Mm.233813 // Mm.482082
17253108	1362.06	1292.92	-0.0752	1398.02	0.0376	1335.99	-0.0279	NM_009536	Ywhae	Mus musculus tyrosine 3-monooxygenase/tryptophan 5-monooxygenase activation protein, epsilon polypeptide (Ywhae), mRNA.	Mm.234700
17379328	427.71	435.025	0.0245	416.602	-0.038	456.111	0.0928	ENSMUST00000018470	Ywhab	cdna:known chromosome:NCBIM37:2:163820696:163844324:1 gene:ENSMUSG00000018326 gene_biotype:protein_coding transcript_biotype:protein_coding	Mm.34319
17396178	327.536	348.094	0.0878	281.082	-0.2207	323.826	-0.0164	NR_027375	Ythdf3	Mus musculus YTH domain family 3 (Ythdf3), transcript variant 3, non-coding RNA.	Mm.23834
17430767	155.136	141.855	-0.1291	114.205	-0.4419	112.191	-0.4676	ENSMUST00000152796	Ythdf2	cdna:known chromosome:NCBIM37:4:131740827:131768218:-1 gene:ENSMUSG00000040025 gene_biotype:protein_coding transcript_biotype:protein_coding	Mm.23998
17548188	27.0887	21.7664	-0.3156	27.1058	0.0009	24.1779	-0.164	NM_173761 // NM_173761	Ythdf1 // Ythdf1	Mus musculus YTH domain family 1 (Ythdf1), mRNA. // Mus musculus YTH domain family 1 (Ythdf1), mRNA.	Mm.30205 // Mm.30205
17395700	133.242	129.245	-0.0439	114.198	-0.2225	109.888	-0.278	NM_173761	Ythdf1	Mus musculus YTH domain family 1 (Ythdf1), mRNA.	Mm.30205
17350301	88.864	106.987	0.2678	109.236	0.2978	96.1537	0.1137	NM_001163013	Ythdc2	Mus musculus YTH domain containing 2 (Ythdc2), mRNA.	Mm.244482
17438602	404.999	433.568	0.0983	325.312	-0.3161	332.797	-0.2833	NM_177680	Ythdc1	Mus musculus YTH domain containing 1 (Ythdc1), mRNA.	Mm.196325
17226489	20.2674	19.1622	-0.0809	24.0771	0.2485	24.3485	0.2647	NM_011737	Ysk4	Mus musculus Yeast Sps1/Ste20-related kinase 4 (S. cerevisiae) (Ysk4), mRNA.	Mm.246566
17418357	90.4309	87.4985	-0.0476	85.9389	-0.0735	73.9033	-0.2912	ENSMUST00000102628	Yrdc	cdna:known chromosome:NCBIM37:4:124527923:124532486:1 gene:ENSMUSG00000028889 gene_biotype:protein_coding transcript_biotype:protein_coding	Mm.258568
17339549	176.676	197.935	0.1639	237.959	0.4296	189.277	0.0994	NM_027166	Ypel5	Mus musculus yippee-like 5 (Drosophila) (Ypel5), mRNA.	Mm.277533
17372592	28.9656	34.4251	0.2491	30.8484	0.0909	27.3863	-0.0809	ENSMUST00000090729	Ypel4	cdna:known chromosome:NCBIM37:2:84574215:84578812:1 gene:ENSMUSG00000034059 gene_biotype:protein_coding transcript_biotype:protein_coding	Mm.486398
17483110	101.892	112.085	0.1376	104.48	0.0362	120.781	0.2453	ENSMUST00000106357	Ypel3	cdna:known chromosome:NCBIM37:7:133920515:133924028:1 gene:ENSMUSG00000042675 gene_biotype:protein_coding transcript_biotype:protein_coding	Mm.27114
17267420	85.1503	96.4997	0.1805	58.6773	-0.5372	84.0321	-0.0191	NM_001005341	Ypel2	Mus musculus yippee-like 2 (Drosophila) (Ypel2), mRNA.	Mm.191894
17323390	12.5595	15.41	0.2951	15.6175	0.3144	18.6968	0.574	ENSMUST00000035682	Ypel1	cdna:known chromosome:NCBIM37:16:17069789:17086829:1 gene:ENSMUSG00000022773 gene_biotype:protein_coding transcript_biotype:protein_coding	Mm.237941
17216937	119.653	140.827	0.2351	87.6847	-0.4485	94.8484	-0.3352	NM_178691	Yod1	Mus musculus YOD1 OTU deubiquitinating enzyme 1 homologue (S. cerevisiae) (Yod1), mRNA.	Mm.106553
17367594	508.664	533.953	0.07	525.721	0.0476	553.375	0.1215	ENSMUST00000028117	Yme1l1	cdna:known chromosome:NCBIM37:2:23011889:23054780:1 gene:ENSMUSG00000026775 gene_biotype:protein_coding transcript_biotype:protein_coding	Mm.23335
17277319	213.158	184.427	-0.2089	177.348	-0.2653	182.182	-0.2265	NM_178363	Ylpm1	Mus musculus YLP motif containing 1 (Ylpm1), mRNA.	Mm.153183
17247067	106.605	127.09	0.2536	109.24	0.0352	108.051	0.0194	NM_019661	Ykt6	Mus musculus YKT6 homolog (S. Cerevisiae) (Ykt6), mRNA.	Mm.294821
17509891	29.1775	35.4442	0.2807	30.3397	0.0563	24.9185	-0.2276	BC028663	Yjefn3	Mus musculus YjeF N-terminal domain containing 3, mRNA (cDNA clone IMAGE:1332678), partial cds.	Mm.252521
17448535	11.1266	11.6251	0.0632	11.5896	0.0588	13.2874	0.2561	NM_023784	Yipf7	Mus musculus Yip1 domain family, member 7 (Yipf7), mRNA.	Mm.154776
17536450	198.556	194.527	-0.0296	177.861	-0.1588	179.77	-0.1434	NM_207633	Yipf6	Mus musculus Yip1 domain family, member 6 (Yipf6), mRNA.	Mm.212290
17354004	545.512	554.9	0.0246	517.203	-0.0769	553.65	0.0214	NM_023311	Yipf5	Mus musculus Yip1 domain family, member 5 (Yipf5), mRNA.	Mm.270382
17339620	161.499	183.107	0.1812	185.912	0.2031	173.138	0.1004	NM_026417	Yipf4	Mus musculus Yip1 domain family, member 4 (Yipf4), mRNA.	Mm.41891
17338043	195.015	198.254	0.0238	221.946	0.1866	199.348	0.0317	NM_145353	Yipf3	Mus musculus Yip1 domain family, member 3 (Yipf3), mRNA.	Mm.248769
17524731	89.5431	66.0967	-0.438	76.1615	-0.2335	86.7063	-0.0464	NM_138303	Yipf2	Mus musculus Yip1 domain family, member 2 (Yipf2), transcript variant 1, mRNA.	Mm.475712
17427936	9.0748	7.9518	-0.1906	9.3098	0.0369	11.1279	0.2942	ENSMUST00000137391 // ENSMUST00000137391	Yipf1 // Yipf1	cdna:known chromosome:NCBIM37:4:107015716:107024194:1 gene:ENSMUSG00000057375 gene_biotype:protein_coding transcript_biotype:processed_transcript // cdna:known chromosome:NCBIM37:4:107015716:107024194:1 gene:ENSMUSG00000057375 gene_biotype:protein_coding transcript_biotype:processed_transcript	Mm.29118 // Mm.29118
17416460	117.423	108.615	-0.1125	138.085	0.2338	124.044	0.0791	NM_145550	Yipf1	Mus musculus Yip1 domain family, member 1 (Yipf1), transcript variant 1, mRNA.	Mm.29118
17476107	155.983	126.833	-0.2985	186.377	0.2568	168.702	0.1131	NM_029887	Yif1b	Mus musculus Yip1 interacting factor homolog B (S. cerevisiae) (Yif1b), transcript variant 1, mRNA.	Mm.36699
17356372	249.764	193.746	-0.3664	276.585	0.1472	217.5	-0.1996	NM_026553	Yif1a	Mus musculus Yip1 interacting factor homolog A (S. cerevisiae) (Yif1a), mRNA.	Mm.44202
17436328	210.647	231.502	0.1362	215.787	0.0348	233.998	0.1517	NM_009535	Yes1	Mus musculus Yamaguchi sarcoma viral (v-yes) oncogene homolog 1 (Yes1), transcript variant 1, mRNA.	Mm.4558
17245202	191.574	176.755	-0.1161	226.8	0.2435	204.295	0.0927	NM_026570	Yeats4	Mus musculus YEATS domain containing 4 (Yeats4), mRNA.	Mm.233529
17323849	101.935	90.5819	-0.1704	92.8377	-0.1349	91.8552	-0.1502	NM_001145930	Yeats2	Mus musculus YEATS domain containing 2 (Yeats2), transcript variant 1, mRNA.	Mm.390895
17323409	26.8737	28.5168	0.0856	26.4904	-0.0207	31.7833	0.2421	NM_026940	Ydjc	Mus musculus YdjC homolog (bacterial) (Ydjc), mRNA.	Mm.101656
17251816	24.3462	22.0689	-0.1417	26.2923	0.1109	23.6608	-0.0412	ENSMUST00000018698	Ybx2	cdna:known chromosome:NCBIM37:11:69749298:69755107:1 gene:ENSMUSG00000018554 gene_biotype:protein_coding transcript_biotype:protein_coding	Mm.29286
17429355	162.432	161.684	-0.0067	173.241	0.0929	157.008	-0.049	NM_011732	Ybx1	Mus musculus Y box protein 1 (Ybx1), mRNA.	Mm.258204
17242133	48.1818	54.0146	0.1649	44.8287	-0.1041	44.5547	-0.1129	NM_172550	Ybey	Mus musculus ybeY metallopeptidase (Ybey), mRNA.	Mm.344778
17323322	158.095	146.195	-0.1129	154.51	-0.0331	146.646	-0.1085	NM_198246	Yars2	Mus musculus tyrosyl-tRNA synthetase 2 (mitochondrial) (Yars2), nuclear gene encoding mitochondrial protein, transcript variant 1, mRNA.	Mm.37486
17418952	122.27	123.475	0.0141	140.348	0.1989	142.728	0.2232	NM_134151	Yars	Mus musculus tyrosyl-tRNA synthetase (Yars), mRNA.	Mm.145488
17523883	206.143	234.51	0.186	199.826	-0.0449	218.89	0.0866	NM_001171147	Yap1	Mus musculus yes-associated protein 1 (Yap1), transcript variant 1, mRNA.	Mm.221992
17514610	8.831	9.6664	0.1304	9.5632	0.1149	9.0115	0.0292	NM_009534	Yap1	Mus musculus yes-associated protein 1 (Yap1), transcript variant 2, mRNA.	Mm.221992
17320705	176.676	174.233	-0.0201	184.401	0.0617	223.856	0.3415	NR_028315	Yaf2	Mus musculus YY1 associated factor 2 (Yaf2), transcript variant 2, non-coding RNA.	Mm.4714
17268047	80.319	81.8247	0.0268	80.319	0	82.1533	0.0326	NM_145828	Xylt2	Mus musculus xylosyltransferase II (Xylt2), mRNA.	Mm.100638
17482110	31.821	34.6345	0.1222	32.3012	0.0216	25.9229	-0.2957	ENSMUST00000032892	Xylt1	cdna:known chromosome:NCBIM37:7:124524493:124811265:1 gene:ENSMUSG00000030657 gene_biotype:protein_coding transcript_biotype:protein_coding	Mm.461427
17523058	765.575	761.947	-0.0069	889.744	0.2168	858.433	0.1652	NM_001033209	Xylb	Mus musculus xylulokinase homolog (H. influenzae) (Xylb), transcript variant 1, mRNA.	Mm.219497
17480600	11.5208	12.1057	0.0715	12.2124	0.0841	15.029	0.3835	NM_001164258	Xrra1	Mus musculus X-ray radiation resistance associated 1 (Xrra1), mRNA.	Mm.440757
17377283	328.494	360.205	0.133	329.654	0.0051	318.615	-0.0441	ENSMUST00000028921	Xrn2	cdna:putative chromosome:NCBIM37:2:146838732:146903736:1 gene:ENSMUSG00000027433 gene_biotype:protein_coding transcript_biotype:protein_coding	Mm.3065
17520492	174.222	165.598	-0.0732	154.475	-0.1736	179.095	0.0398	NM_011916	Xrn1	Mus musculus 5'-3' exoribonuclease 1 (Xrn1), mRNA.	Mm.291179
17245665	66.1246	65.0952	-0.0226	59.614	-0.1495	51.2457	-0.3678	NM_001159559	Xrcc6bp1	Mus musculus XRCC6 binding protein 1 (Xrcc6bp1), transcript variant 1, mRNA.	Mm.276769
17313433	52.9786	51.7226	-0.0346	51.7749	-0.0332	51.1585	-0.0504	ENSMUST00000100399	Xrcc6	cdna:known chromosome:NCBIM37:15:81845949:81870515:1 gene:ENSMUSG00000022471 gene_biotype:protein_coding transcript_biotype:protein_coding	Mm.288809
17214053	153.141	153.965	0.0077	184.424	0.2682	170.878	0.1581	NM_009533	Xrcc5	Mus musculus X-ray repair complementing defective repair in Chinese hamster cells 5 (Xrcc5), mRNA.	Mm.246952
17294761	68.2821	50.0719	-0.4475	84.4387	0.3064	62.5901	-0.1256	NM_028012	Xrcc4	Mus musculus X-ray repair complementing defective repair in Chinese hamster cells 4 (Xrcc4), mRNA.	Mm.37531
17284135	61.3994	40.9859	-0.5831	57.3995	-0.0972	67.4222	0.135	NM_028875	Xrcc3	Mus musculus X-ray repair complementing defective repair in Chinese hamster cells 3 (Xrcc3), mRNA.	Mm.19082
17446424	12.4271	17.1967	0.4686	13.8568	0.1571	16.5525	0.4136	NM_020570	Xrcc2	Mus musculus X-ray repair complementing defective repair in Chinese hamster cells 2 (Xrcc2), mRNA.	Mm.143767
17475006	54.1739	56.7968	0.0682	55.8875	0.0449	53.1854	-0.0266	NM_009532	Xrcc1	Mus musculus X-ray repair complementing defective repair in Chinese hamster cells 1 (Xrcc1), mRNA.	Mm.4347
17228375	316.49	379.262	0.261	346.632	0.1312	369.029	0.2216	NM_011273	Xpr1	Mus musculus xenotropic and polytropic retrovirus receptor 1 (Xpr1), mRNA.	Mm.266215
17245511	341.368	367.844	0.1078	294.371	-0.2137	300.735	-0.1828	NM_001081056	Xpot	Mus musculus exportin, tRNA (nuclear export receptor for tRNAs) (Xpot), mRNA.	Mm.25042
17308454	343.242	400.289	0.2218	289.831	-0.244	290.65	-0.2399	NM_023045	Xpo7	Mus musculus exportin 7 (Xpo7), mRNA.	Mm.152987
17496111	294.815	271.243	-0.1202	278.081	-0.0843	268.239	-0.1363	NM_028816	Xpo6	Mus musculus exportin 6 (Xpo6), mRNA.	Mm.235663
17338006	123.883	130.29	0.0727	110.023	-0.1712	99.7229	-0.313	NM_028198	Xpo5	Mus musculus exportin 5 (Xpo5), mRNA.	Mm.275039
17307157	150.671	157.828	0.067	149.486	-0.0114	143.578	-0.0696	ENSMUST00000174545	Xpo4	cdna:known chromosome:NCBIM37:14:58199839:58284267:-1 gene:ENSMUSG00000021952 gene_biotype:protein_coding transcript_biotype:protein_coding	Mm.202747
17247695	168.114	161.309	-0.0596	218.523	0.3783	199.138	0.2443	ENSMUST00000102869	Xpo1	cdna:known chromosome:NCBIM37:11:23156078:23198249:1 gene:ENSMUSG00000020290 gene_biotype:protein_coding transcript_biotype:protein_coding	Mm.217547
17313260	129.902	132.59	0.0296	109.8	-0.2425	112.656	-0.2055	NM_177310	Xpnpep3	Mus musculus X-prolyl aminopeptidase (aminopeptidase P) 3, putative (Xpnpep3), nuclear gene encoding mitochondrial protein, mRNA.	Mm.390833
17319488	12.8077	11.5402	-0.1503	13.5291	0.079	14.8016	0.2087	ENSMUST00000163296	Xpnpep3	cdna:known chromosome:NCBIM37:15:81230580:81258384:1 gene:ENSMUSG00000022401 gene_biotype:protein_coding transcript_biotype:retained_intron	Mm.390833
17534528	5.9821	7.0514	0.2373	8.5754	0.5195	6.8583	0.1972	NM_133213	Xpnpep2	Mus musculus X-prolyl aminopeptidase (aminopeptidase P) 2, membrane-bound (Xpnpep2), transcript variant 1, mRNA.	Mm.129279
17365658	202.113	244.693	0.2758	223.266	0.1436	192.795	-0.0681	NM_133216	Xpnpep1	Mus musculus X-prolyl aminopeptidase (aminopeptidase P) 1, soluble (Xpnpep1), mRNA.	Mm.99776
17469040	126.349	129.371	0.0341	109.729	-0.2035	119.616	-0.079	NM_009531	Xpc	Mus musculus xeroderma pigmentosum, complementation group C (Xpc), mRNA.	Mm.2806
17424998	117.777	116.585	-0.0147	96.9379	-0.2809	97.5699	-0.2716	NM_011728	Xpa	Mus musculus xeroderma pigmentosum, complementation group A (Xpa), mRNA.	Mm.247036
17542331	7.9593	6.029	-0.4007	3.2219	-1.3047	5.9917	-0.4097	NM_031493	Xlr5c	Mus musculus X-linked lymphocyte-regulated 5C (Xlr5c), mRNA.	Mm.255790
17535488	11.2656	12.0442	0.0964	13.4462	0.2553	15.4553	0.4562	ENSMUST00000114518	Xlr5b	cdna:putative chromosome:NCBIM37:X:70394135:70404211:1 gene:ENSMUSG00000072479 gene_biotype:protein_coding transcript_biotype:protein_coding	---
17542279	12.55	13.5712	0.1129	14.6712	0.2253	12.9919	0.0499	NM_001045539	Xlr5a	Mus musculus X-linked lymphocyte-regulated 5A (Xlr5a), mRNA.	Mm.435653
17542305	35.4251	25.0151	-0.502	37.6028	0.0861	32.1971	-0.1378	NM_183094	Xlr4c	Mus musculus X-linked lymphocyte-regulated 4C (Xlr4c), mRNA.	---
17535515	4.2227	3.2265	-0.3882	2.8326	-0.576	4.657	0.1412	NM_021365	Xlr4b	Mus musculus X-linked lymphocyte-regulated 4B (Xlr4b), mRNA.	Mm.104764
17548858	9.8495	8.7255	-0.1748	10.664	0.1146	9.0367	-0.1243	NM_001081642	Xlr4a	Mus musculus X-linked lymphocyte-regulated 4A (Xlr4a), mRNA.	Mm.371817
17542254	32.2693	12.1069	-1.4143	14.9743	-1.1077	19.1008	-0.7565	NM_001081642	Xlr4a	Mus musculus X-linked lymphocyte-regulated 4A (Xlr4a), mRNA.	Mm.371817
17542320	18.7905	12.2276	-0.6199	14.6518	-0.3589	16.678	-0.1721	NM_011727	Xlr3c	Mus musculus X-linked lymphocyte-regulated 3C (Xlr3c), mRNA.	Mm.336117
17535503	4.0493	3.1929	-0.3428	2.817	-0.5235	3.4112	-0.2474	NM_001081643	Xlr3b	Mus musculus X-linked lymphocyte-regulated 3B (Xlr3b), mRNA.	Mm.482923
17542267	43.3655	38.9976	-0.1532	35.5253	-0.2877	39.2142	-0.1452	NM_001110784	Xlr3a	Mus musculus X-linked lymphocyte-regulated 3A (Xlr3a), mRNA.	Mm.475098
17541806	11.2481	5.3258	-1.0786	6.9512	-0.6943	10.0728	-0.1592	NM_011725	Xlr	Mus musculus X-linked lymphocyte-regulated complex (Xlr), mRNA.	Mm.379041 // Mm.442231
17544446	6.8597	9.215	0.4258	11.2642	0.7155	11.1162	0.6964	NM_183319	Xkrx	Mus musculus X Kell blood group precursor related X linked (Xkrx), mRNA.	Mm.235055
17211223	149.111	128.066	-0.2195	181.27	0.2818	203.961	0.4519	NM_001011873	Xkr9	Mus musculus X Kell blood group precursor related family member 9 homolog (Xkr9), mRNA.	Mm.311142
17430887	40.0712	43.8911	0.1314	47.6968	0.2513	46.085	0.2017	NM_201368	Xkr8	Mus musculus X Kell blood group precursor related family member 8 homolog (Xkr8), mRNA.	Mm.44558
17377851	17.0572	19.0698	0.1609	20.5238	0.2669	14.0052	-0.2844	NM_001011732	Xkr7	Mus musculus X Kell blood group precursor related family member 7 homolog (Xkr7), mRNA.	Mm.376111
17307663	56.2001	58.6032	0.0604	65.7375	0.2261	67.6009	0.2665	NM_173393	Xkr6	Mus musculus X Kell blood group precursor related family member 6 homolog (Xkr6), mRNA.	Mm.450437
17301237	17.2571	19.2748	0.1595	17.6989	0.0365	11.6847	-0.5626	NM_173393	Xkr6	Mus musculus X Kell blood group precursor related family member 6 homolog (Xkr6), mRNA.	Mm.450437
17507813	18.9923	27.1966	0.518	22.3486	0.2348	23.5866	0.3126	NM_176951	Xkr5	Mus musculus X Kell blood group precursor-related family, member 5 (Xkr5), transcript variant 2, mRNA.	Mm.111354
17221045	14.6465	12.2463	-0.2582	14.8324	0.0182	10.2268	-0.5182	NM_001011874	Xkr4	Mus musculus X Kell blood group precursor related family member 4 (Xkr4), mRNA.	Mm.454496 // Mm.489375
17533207	71.5797	77.0907	0.107	81.4112	0.1857	73.7497	0.0431	NM_023500	Xk	Mus musculus Kell blood group precursor (McLeod phenotype) homolog (Xk), mRNA.	Mm.56468
17543785	1512.82	1342.92	-0.1719	1276.14	-0.2455	1367.54	-0.1457	NR_001463	Xist	Mus musculus inactive X specific transcripts (Xist), transcript variant 1, non-coding RNA.	Mm.274770
17386130	3.9623	5.8191	0.5545	7.3387	0.8892	5.2335	0.4014	NM_001024618	Xirp2	Mus musculus xin actin-binding repeat containing 2 (Xirp2), transcript variant 1, mRNA.	Mm.261043
17371296	7.3847	9.0435	0.2923	8.1696	0.1457	8.7072	0.2377	NM_001024618	Xirp2	Mus musculus xin actin-binding repeat containing 2 (Xirp2), transcript variant 1, mRNA.	Mm.261043
17532264	27.5995	24.7016	-0.16	21.5631	-0.3561	22.5788	-0.2897	NM_011724	Xirp1	Mus musculus xin actin-binding repeat containing 1 (Xirp1), mRNA.	Mm.10117
17534408	332.193	306.1	-0.118	333.773	0.0068	316.746	-0.0687	NM_009688	Xiap	Mus musculus X-linked inhibitor of apoptosis (Xiap), mRNA.	Mm.259879
17347163	336.414	514.893	0.614	389.984	0.2132	434.499	0.3691	NM_011723	Xdh	Mus musculus xanthine dehydrogenase (Xdh), mRNA.	Mm.11223
17532564	19.5413	21.8389	0.1604	18.744	-0.0601	17.8124	-0.1336	NM_011798	Xcr1	Mus musculus chemokine (C motif) receptor 1 (Xcr1), mRNA.	Mm.390241
17229187	25.0151	25.8027	0.0447	30.903	0.3049	33.8975	0.4384	NM_008510	Xcl1	Mus musculus chemokine (C motif) ligand 1 (Xcl1), mRNA.	Mm.190
17246967	762.835	709.102	-0.1054	769.168	0.0119	753.043	-0.0186	ENSMUST00000063084	Xbp1	cdna:known chromosome:NCBIM37:11:5420662:5425896:1 gene:ENSMUSG00000020484 gene_biotype:protein_coding transcript_biotype:protein_coding	Mm.469937
17252341	55.8809	41.8361	-0.4176	94.951	0.7648	105.313	0.9143	NM_001037713	Xaf1	Mus musculus XIAP associated factor 1 (Xaf1), mRNA.	Mm.291131
17507094	134.272	141.565	0.0763	129.506	-0.0521	128.853	-0.0594	NM_026156	Xab2	Mus musculus XPA binding protein 2 (Xab2), mRNA.	Mm.23739
17241206	52.5298	49.6466	-0.0814	56.3632	0.1016	50.6434	-0.0528	NM_013753	X99384	Mus musculus cDNA sequence X99384 (X99384), mRNA.	Mm.269699
17405365	118.994	110.363	-0.1086	105.847	-0.1689	137.657	0.2102	NM_133784	Wwtr1	Mus musculus WW domain containing transcription regulator 1 (Wwtr1), transcript variant 2, mRNA.	Mm.405029
17505283	131.182	120.22	-0.1259	137.901	0.0721	127.848	-0.0371	NM_025830	Wwp2	Mus musculus WW domain containing E3 ubiquitin protein ligase 2 (Wwp2), mRNA.	Mm.390058
17423544	1071.89	1090.88	0.0253	1149.14	0.1004	1158.78	0.1124	ENSMUST00000108246	Wwp1	cdna:known chromosome:NCBIM37:4:19535450:19636140:-1 gene:ENSMUSG00000041058 gene_biotype:protein_coding transcript_biotype:protein_coding	Mm.78312
17505881	63.7395	52.9624	-0.2672	58.4012	-0.1262	74.7458	0.2298	NM_019573	Wwox	Mus musculus WW domain-containing oxidoreductase (Wwox), mRNA.	Mm.440420
17509288	100.478	123.14	0.2934	109.429	0.1231	99.5781	-0.013	ENSMUST00000057561	Wwc2	cdna:known chromosome:NCBIM37:8:48911437:49075897:-1 gene:ENSMUSG00000031563 gene_biotype:protein_coding transcript_biotype:protein_coding	Mm.235074
17261750	163.571	106.246	-0.6225	135.513	-0.2715	156.067	-0.0677	ENSMUST00000018993	Wwc1	cdna:known chromosome:NCBIM37:11:35651902:35794029:-1 gene:ENSMUSG00000018849 gene_biotype:protein_coding transcript_biotype:protein_coding	Mm.31267
17489577	49.3755	60.7134	0.2982	53.6	0.1184	47.1817	-0.0656	NM_207212	Wtip	Mus musculus WT1-interacting protein (Wtip), mRNA.	Mm.422738
17340983	117.296	120.984	0.0447	110.704	-0.0834	111.487	-0.0733	NM_001113533	Wtap	Mus musculus Wilms' tumour 1-associating protein (Wtap), transcript variant 1, mRNA.	Mm.490351
17373915	34.4066	36.9334	0.1022	28.9107	-0.2511	42.012	0.2881	NM_144783	Wt1	Mus musculus Wilms tumor 1 homolog (Wt1), mRNA.	Mm.389339
17440732	15.9876	16.7914	0.0708	17.1997	0.1054	17.0099	0.0894	NM_177292	Wscd2	Mus musculus WSC domain containing 2 (Wscd2), mRNA.	Mm.102783
17252292	18.8671	16.1406	-0.2252	13.7179	-0.4598	18.6599	-0.0159	ENSMUST00000108511	Wscd1	cdna:known chromosome:NCBIM37:11:71564482:71603149:1 gene:ENSMUSG00000020811 gene_biotype:protein_coding transcript_biotype:protein_coding	Mm.48648
17441412	189.072	193.925	0.0366	201.875	0.0945	191.146	0.0157	NM_021539	Wsb2	Mus musculus WD repeat and SOCS box-containing 2 (Wsb2), mRNA.	Mm.28489
17266563	189.875	240.39	0.3403	178.3	-0.0907	245.828	0.3726	NM_019653	Wsb1	Mus musculus WD repeat and SOCS box-containing 1 (Wsb1), transcript variant 1, mRNA.	Mm.307022
17291692	72.2602	64.3971	-0.1662	70.9421	-0.0266	67.7253	-0.0935	NM_030215 // NM_030215	Wrnip1 // Wrnip1	Mus musculus Werner helicase interacting protein 1 (Wrnip1), mRNA. // Mus musculus Werner helicase interacting protein 1 (Wrnip1), mRNA.	Mm.286680 // Mm.286680
17286344	350.844	275.637	-0.3481	240.025	-0.5476	270.663	-0.3743	NM_030215	Wrnip1	Mus musculus Werner helicase interacting protein 1 (Wrnip1), mRNA.	Mm.286680
17508633	136.351	125.608	-0.1184	123.685	-0.1407	163.094	0.2584	NM_011721	Wrn	Mus musculus Werner syndrome homolog (human) (Wrn), transcript variant 1, mRNA.	Mm.228805
17332454	14.4378	20.9044	0.534	20.6985	0.5197	15.4029	0.0934	ENSMUST00000138198	Wrb	cdna:known chromosome:NCBIM37:16:96367014:96368371:1 gene:ENSMUSG00000023147 gene_biotype:protein_coding transcript_biotype:processed_transcript	Mm.255063
17327491	64.9628	66.7701	0.0396	64.9745	0.0003	59.308	-0.1314	NM_207301	Wrb	Mus musculus tryptophan rich basic protein (Wrb), mRNA.	Mm.255063
17264777	49.7508	56.2679	0.1776	62.5188	0.3296	57.436	0.2072	NM_144824	Wrap53	Mus musculus WD repeat containing, antisense to TP53 (Wrap53), mRNA.	Mm.31586
17270576	20.5348	34.1274	0.7329	29.5913	0.5271	26.2051	0.3518	NM_011719	Wnt9b	Mus musculus wingless-type MMTV integration site 9B (Wnt9b), mRNA.	Mm.215161
17250215	37.1664	33.4577	-0.1517	33.5055	-0.1496	36.6882	-0.0187	NM_139298	Wnt9a	Mus musculus wingless-type MMTV integration site 9A (Wnt9a), mRNA.	Mm.218794
17359707	11.4014	10.3841	-0.1348	13.4236	0.2356	10.1156	-0.1726	NM_011720	Wnt8b	Mus musculus wingless related MMTV integration site 8b (Wnt8b), mRNA.	Mm.88365
17349423	23.5614	27.9452	0.2462	30.0009	0.3486	27.1592	0.205	ENSMUST00000012426	Wnt8a	cdna:known chromosome:NCBIM37:18:34701967:34707927:1 gene:ENSMUSG00000012282 gene_biotype:protein_coding transcript_biotype:protein_coding	Mm.558
17320079	23.8219	26.123	0.133	20.4949	-0.217	20.6015	-0.2095	NM_009528	Wnt7b	Mus musculus wingless-related MMTV integration site 7B (Wnt7b), transcript variant 1, mRNA.	Mm.306946
17469016	19.1336	31.3956	0.7145	26.5807	0.4743	27.8591	0.542	NM_009527	Wnt7a	Mus musculus wingless-related MMTV integration site 7A (Wnt7a), mRNA.	Mm.56964
17214380	21.0372	29.3868	0.4822	21.01	-0.0019	20.3496	-0.0479	NM_009526	Wnt6	Mus musculus wingless-related MMTV integration site 6 (Wnt6), mRNA.	Mm.268282
17470313	52.3573	61.1309	0.2235	68.0806	0.3789	46.0427	-0.1854	NM_009525	Wnt5b	Mus musculus wingless-related MMTV integration site 5B (Wnt5b), mRNA.	Mm.321818
17298112	23.5068	21.546	-0.1257	25.7912	0.1338	24.7516	0.0744	ENSMUST00000063465	Wnt5a	cdna:known chromosome:NCBIM37:14:29317936:29340633:1 gene:ENSMUSG00000021994 gene_biotype:protein_coding transcript_biotype:protein_coding	Mm.287544
17420154	35.9388	39.6762	0.1427	63.2587	0.8157	45.4961	0.3402	NM_009523	Wnt4	Mus musculus wingless-related MMTV integration site 4 (Wnt4), mRNA.	Mm.20355
17263388	35.1625	35.7659	0.0246	37.6519	0.0987	36.2629	0.0445	NM_009522	Wnt3a	Mus musculus wingless-related MMTV integration site 3A (Wnt3a), mRNA.	Mm.1367
17257157	16.119	16.6895	0.0502	14.1985	-0.183	10.8543	-0.5705	ENSMUST00000000127	Wnt3	cdna:known chromosome:NCBIM37:11:103635464:103679271:1 gene:ENSMUSG00000000125 gene_biotype:protein_coding transcript_biotype:protein_coding	Mm.159091
17408805	24.1879	20.3214	-0.2513	21.5161	-0.1689	21.6237	-0.1617	NM_009520	Wnt2b	Mus musculus wingless related MMTV integration site 2b (Wnt2b), mRNA.	Mm.10740
17464977	37.8484	35.7346	-0.0829	38.6105	0.0288	36.515	-0.0517	ENSMUST00000010941	Wnt2	cdna:known chromosome:NCBIM37:6:17938940:17980585:-1 gene:ENSMUSG00000010797 gene_biotype:protein_coding transcript_biotype:protein_coding	Mm.33653
17456369	9.4854	11.1866	0.238	12.3527	0.381	9.1426	-0.0531	NM_053116	Wnt16	Mus musculus wingless-related MMTV integration site 16 (Wnt16), mRNA.	Mm.137403
17480500	40.4526	44.1573	0.1264	40.9732	0.0184	38.25	-0.0808	ENSMUST00000067495	Wnt11	cdna:known chromosome:NCBIM37:7:105983641:106003705:1 gene:ENSMUSG00000015957 gene_biotype:protein_coding transcript_biotype:protein_coding	Mm.22182
17321336	17.7373	16.8784	-0.0716	19.0971	0.1066	16.4061	-0.1125	NM_011718	Wnt10b	Mus musculus wingless related MMTV integration site 10b (Wnt10b), mRNA.	Mm.4709
17214387	36.5886	36.1508	-0.0174	38.4513	0.0716	33.6469	-0.1209	ENSMUST00000006718	Wnt10a	cdna:known chromosome:NCBIM37:1:74838090:74850753:1 gene:ENSMUSG00000026167 gene_biotype:protein_coding transcript_biotype:protein_coding	Mm.5130
17314666	21.957	24.2431	0.1429	21.3545	-0.0401	26.0394	0.246	NM_021279	Wnt1	Mus musculus wingless-related MMTV integration site 1 (Wnt1), mRNA.	Mm.1123
17256632	25.2394	25.0292	-0.0121	19.9158	-0.3418	16.6747	-0.598	NM_175638	Wnk4	Mus musculus WNK lysine deficient protein kinase 4 (Wnk4), mRNA.	Mm.23656
17538658	8.4708	8.9329	0.0766	10.042	0.2455	8.6183	0.0249	JQ247189	Wnk3-ps	Mus musculus WNK lysine deficient protein kinase 3 isoform 18b (Wnk3) mRNA, complete cds, alternatively spliced.	Mm.441474
17292390	28.5672	32.161	0.171	29.7942	0.0607	33.3863	0.2249	NM_029361	Wnk2	Mus musculus WNK lysine deficient protein kinase 2 (Wnk2), mRNA.	Mm.342723
17470354	542.047	515.858	-0.0714	512.714	-0.0803	560.336	0.0479	NM_198703	Wnk1	Mus musculus WNK lysine deficient protein kinase 1 (Wnk1), transcript variant 1, mRNA.	Mm.333349
17403950	81.0832	62.7447	-0.3699	64.9982	-0.319	80.1616	-0.0165	NR_037590	Wls	Mus musculus wntless homolog (Drosophila) (Wls), transcript variant 2, non-coding RNA.	Mm.6766
17335929	20.3439	17.711	-0.1999	26.3051	0.3707	18.7397	-0.1185	AB012265 // AB012265	Wiz // Wiz	Mus musculus mRNA for wizL, complete cds. // Mus musculus mRNA for wizL, complete cds.	Mm.274948 // Mm.274948
17343405	69.7342	66.7127	-0.0639	69.3617	-0.0077	65.5676	-0.0889	NM_011717	Wiz	Mus musculus widely-interspaced zinc finger motifs (Wiz), transcript variant 2, mRNA.	Mm.274948
17240250	15.4974	21.6123	0.4798	17.3823	0.1656	18.969	0.2916	NM_001127376	Wisp3	Mus musculus WNT1 inducible signaling pathway protein 3 (Wisp3), mRNA.	Mm.208111
17379314	58.1045	57.4921	-0.0153	55.8748	-0.0565	67.9012	0.2248	NM_016873	Wisp2	Mus musculus WNT1 inducible signaling pathway protein 2 (Wisp2), mRNA.	Mm.13828
17312022	28.2045	29.0475	0.0425	28.8624	0.0333	31.668	0.1671	NM_018865	Wisp1	Mus musculus WNT1 inducible signaling pathway protein 1 (Wisp1), mRNA.	Mm.10222
17444236	276.049	248.767	-0.1501	254.337	-0.1182	244.34	-0.176	ENSMUST00000036872	Wipi2	cdna:known chromosome:NCBIM37:5:143105496:143146542:1 gene:ENSMUSG00000029578 gene_biotype:protein_coding transcript_biotype:protein_coding	Mm.29432
17271259	78.4064	85.8816	0.1314	81.3804	0.0537	85.6548	0.1276	ENSMUST00000103060	Wipi1	cdna:known chromosome:NCBIM37:11:109434645:109472746:-1 gene:ENSMUSG00000041895 gene_biotype:protein_coding transcript_biotype:protein_coding	Mm.35817
17458723	45.8362	57.3382	0.323	71.6453	0.6444	60.9125	0.4103	ENSMUST00000132855	Wipf3	cdna:known chromosome:NCBIM37:6:54379597:54453759:1 gene:ENSMUSG00000086040 gene_biotype:protein_coding transcript_biotype:protein_coding	Mm.434326
17256215	86.015	79.2236	-0.1187	83.1658	-0.0486	84.3484	-0.0282	NM_197940	Wipf2	Mus musculus WAS/WASL interacting protein family, member 2 (Wipf2), mRNA.	Mm.28661
17386540	28.7304	27.8589	-0.0444	30.8811	0.1041	38.8435	0.4351	ENSMUST00000094681	Wipf1	cdna:known chromosome:NCBIM37:2:73267667:73367791:-1 gene:ENSMUSG00000075284 gene_biotype:protein_coding transcript_biotype:protein_coding	Mm.223504
17237701	28.8869	30.2276	0.0654	32.0775	0.1511	32.2312	0.158	NM_011915	Wif1	Mus musculus Wnt inhibitory factor 1 (Wif1), mRNA.	Mm.32831
17238549	53.5302	51.3092	-0.0611	39.4749	-0.4394	46.2308	-0.2115	NM_001253704	Wibg	Mus musculus within bgcn homolog (Drosophila) (Wibg), transcript variant 3, mRNA.	Mm.27358
17447170	160.665	123.686	-0.3774	94.3835	-0.7674	108.771	-0.5628	ENSMUST00000030993	Whsc2	cdna:known chromosome:NCBIM37:5:34239585:34279062:-1 gene:ENSMUSG00000029111 gene_biotype:protein_coding transcript_biotype:protein_coding	Mm.332320
17500135	275.12	261.976	-0.0706	183.035	-0.5879	224.452	-0.2937	ENSMUST00000142395	Whsc1l1	cdna:novel chromosome:NCBIM37:8:26712756:26830139:1 gene:ENSMUSG00000054823 gene_biotype:protein_coding transcript_biotype:protein_coding	Mm.217337
17436507	128.096	121.659	-0.0744	122.583	-0.0635	116.173	-0.1409	ENSMUST00000139845	Whsc1	cdna:known chromosome:NCBIM37:5:34185761:34240624:1 gene:ENSMUSG00000057406 gene_biotype:protein_coding transcript_biotype:nonsense_mediated_decay	Mm.490310
17426306	37.5519	45.3255	0.2714	46.4836	0.3078	33.9373	-0.146	NM_001008791	Whrn	Mus musculus whirlin (Whrn), transcript variant 2, mRNA.	Mm.300397
17479706	230.663	216.873	-0.0889	233.969	0.0205	225.254	-0.0342	NM_001004185	Whamm	Mus musculus WAS protein homolog associated with actin, golgi membranes and microtubules (Whamm), mRNA.	Mm.181641
17447544	72.2582	68.8061	-0.0706	75.3031	0.0595	73.1612	0.0179	NM_011716	Wfs1	Mus musculus Wolfram syndrome 1 homolog (human) (Wfs1), mRNA.	Mm.20916
17267815	13.8096	14.5232	0.0727	15.9306	0.2061	18.1868	0.3972	ENSMUST00000061469	Wfikkn2	cdna:known chromosome:NCBIM37:11:94097270:94104021:-1 gene:ENSMUSG00000044177 gene_biotype:protein_coding transcript_biotype:protein_coding	Mm.342216
17342491	22.544	26.4393	0.2299	25.8803	0.1991	24.9477	0.1462	NM_001100454	Wfikkn1	Mus musculus WAP, FS, Ig, KU, and NTR-containing protein 1 (Wfikkn1), mRNA.	Mm.328871
17394232	15.3741	18.6035	0.2751	14.8872	-0.0464	18.0728	0.2333	NM_001160414 // NM_001160414	Wfdc9 // Wfdc9	Mus musculus WAP four-disulfide core domain 9 (Wfdc9), mRNA. // Mus musculus WAP four-disulfide core domain 9 (Wfdc9), mRNA.	Mm.190489 // Mm.190489
17394211	13.198	14.0975	0.0951	15.3738	0.2202	14.6562	0.1512	NM_001080550	Wfdc8	Mus musculus WAP four-disulfide core domain 8 (Wfdc8), mRNA.	Mm.383292
17379472	5.0044	5.6613	0.1779	5.4744	0.1295	5.6613	0.1779	ENSMUST00000094346	Wfdc6b	cdna:known chromosome:NCBIM37:2:164439022:164443712:1 gene:ENSMUSG00000070531 gene_biotype:protein_coding transcript_biotype:protein_coding	Mm.376157
17394198	14.804	12.0182	-0.3008	15.4839	0.0648	15.2247	0.0404	NM_001033240	Wfdc6a	Mus musculus WAP four-disulfide core domain 6A (Wfdc6a), transcript variant 2, mRNA.	Mm.293365
17394108	10.2419	16.7976	0.7138	14.3888	0.4905	16.0035	0.6439	NM_145369	Wfdc5	Mus musculus WAP four-disulfide core domain 5 (Wfdc5), mRNA.	Mm.218273
17394246	21.0086	17.4573	-0.2672	21.2593	0.0171	21.6625	0.0442	ENSMUST00000103096	Wfdc3	cdna:putative chromosome:NCBIM37:2:164556680:164568812:-1 gene:ENSMUSG00000076434 gene_biotype:protein_coding transcript_biotype:protein_coding	Mm.330770
17379460	45.4707	44.6262	-0.027	46.5147	0.0328	42.1436	-0.1096	ENSMUST00000017867	Wfdc2	cdna:known chromosome:NCBIM37:2:164388079:164394010:1 gene:ENSMUSG00000017723 gene_biotype:protein_coding transcript_biotype:protein_coding	Mm.27289
17394225	16.3899	14.3756	-0.1892	12.6617	-0.3723	17.3404	0.0813	NM_001012723	Wfdc16	Mus musculus WAP four-disulfide core domain 16 (Wfdc16), mRNA.	Mm.247244
17394126	13.872	12.6237	-0.136	18.0233	0.3777	17.7026	0.3518	NM_138685	Wfdc15b	Mus musculus WAP four-disulfide core domain 15B (Wfdc15b), transcript variant 1, mRNA.	Mm.330764
17394121	21.9797	25.2998	0.203	29.634	0.4311	18.0206	-0.2865	NM_183271	Wfdc15a	Mus musculus WAP four-disulfide core domain 15A (Wfdc15a), mRNA.	Mm.142735
17379487	35.617	36.8637	0.0496	37.328	0.0677	29.3481	-0.2793	NM_001012704	Wfdc13	Mus musculus WAP four-disulfide core domain 13 (Wfdc13), mRNA.	Mm.376205
17394114	25.9355	34.5066	0.4119	29.834	0.202	25.1837	-0.0424	NM_138684	Wfdc12	Mus musculus WAP four-disulfide core domain 12 (Wfdc12), mRNA.	Mm.6433
17379378	7.5224	7.0714	-0.0892	8.0469	0.0972	7.5239	0.0003	AF276975	Wfdc12	Mus musculus single WAP motif protein 2 mRNA, complete cds.	Mm.6433
17394239	8.3522	5.1815	-0.6888	5.2023	-0.683	7.0166	-0.2514	NM_001161806	Wfdc11	Mus musculus WAP four-disulfide core domain 11 (Wfdc11), mRNA.	Mm.389336
17379482	43.7021	45.2536	0.0503	45.2536	0.0503	54.3662	0.315	ENSMUST00000109334	Wfdc10	cdna:known chromosome:NCBIM37:2:164481440:164482864:1 gene:ENSMUSG00000070529 gene_biotype:protein_coding transcript_biotype:protein_coding	Mm.189007
17506137	54.6499	45.2385	-0.2727	60.5932	0.1489	69.4474	0.3457	NM_023395	Wfdc1	Mus musculus WAP four-disulfide core domain 1 (Wfdc1), mRNA.	Mm.87599
17457573	13.4837	11.3204	-0.2523	14.4034	0.0952	12.2585	-0.1374	NM_201370	Wee2	Mus musculus WEE1 homolog 2 (S. pombe) (Wee2), mRNA.	Mm.20593
17481743	37.9424	25.4954	-0.5736	167.259	2.1402	44.4014	0.2268	NM_009516	Wee1	Mus musculus WEE 1 homolog 1 (S. pombe) (Wee1), mRNA.	Mm.287173
17311701	43.7035	43.8105	0.0035	47.3705	0.1162	50.3886	0.2053	BC052634	Wdyhv1	Mus musculus RIKEN cDNA 2410187C16 gene, mRNA (cDNA clone IMAGE:6310187).	Mm.26771
17311689	67.49	73.5206	0.1235	77.2338	0.1946	70.4501	0.0619	NM_029734	Wdyhv1	Mus musculus WDYHV motif containing 1 (Wdyhv1), mRNA.	Mm.26771
17430997	257.268	251.377	-0.0334	326.64	0.3444	285.818	0.1518	NM_199306	Wdtc1	Mus musculus WD and tetratricopeptide repeats 1 (Wdtc1), mRNA.	Mm.226576
17385486	31.4628	26.4531	-0.2502	32.6281	0.0525	38.9897	0.3094	NM_028118	Wdsub1	Mus musculus WD repeat, SAM and U-box domain containing 1 (Wdsub1), transcript variant 1, mRNA.	Mm.288734
17365571	11.7422	12.6605	0.1086	13.0083	0.1477	14.0134	0.2551	NM_027559	Wdr96	Mus musculus WD repeat domain 96 (Wdr96), mRNA.	Mm.458438
17445008	13.1574	11.9909	-0.1339	14.0755	0.0973	14.5968	0.1498	NM_029440	Wdr95	Mus musculus WD40 repeat domain 95 (Wdr95), mRNA.	Mm.136919
17479454	23.8895	18.6852	-0.3545	17.8985	-0.4165	24.2128	0.0194	NM_001037927	Wdr93	Mus musculus WD repeat domain 93 (Wdr93), mRNA.	Mm.387216
17247458	108.126	110.418	0.0303	109.464	0.0177	107.187	-0.0126	NM_178909	Wdr92	Mus musculus WD repeat domain 92 (Wdr92), mRNA.	Mm.298132
17465750	81.6029	85.4291	0.0661	89.2152	0.1287	89.6232	0.1353	ENSMUST00000081214	Wdr91	cdna:known chromosome:NCBIM37:6:34830426:34860876:-1 gene:ENSMUSG00000058486 gene_biotype:protein_coding transcript_biotype:protein_coding	Mm.152120
17342438	37.5339	38.2662	0.0279	36.2395	-0.0506	32.7131	-0.1983	NM_001163766	Wdr90	Mus musculus WD repeat domain 90 (Wdr90), mRNA.	Mm.35470
17281963	39.2606	40.3389	0.0391	49.5291	0.3352	54.6219	0.4764	NM_028203	Wdr89	Mus musculus WD repeat domain 89 (Wdr89), mRNA.	Mm.341719
17489726	12.1959	12.1601	-0.0042	12.2172	0.0025	13.1517	0.1089	XM_001480144	Wdr88	PREDICTED: Mus musculus WD repeat domain 88 (Wdr88), mRNA.	Mm.322484
17446289	48.7211	40.5793	-0.2638	43.6863	-0.1574	65.8066	0.4337	ENSMUST00000068693	Wdr86	cdna:novel chromosome:NCBIM37:5:24217556:24236545:-1 gene:ENSMUSG00000055235 gene_biotype:protein_coding transcript_biotype:protein_coding	Mm.392539
17367750	42.7901	48.6327	0.1847	42.3868	-0.0137	45.07	0.0749	NM_026044	Wdr85	Mus musculus WD repeat domain 85 (Wdr85), mRNA.	Mm.389248
17511296	120.577	131.376	0.1237	116.781	-0.0462	92.2089	-0.387	NM_026399	Wdr83	Mus musculus WD repeat domain containing 83 (Wdr83), mRNA.	Mm.334680
17521143	313.829	324.826	0.0497	259.144	-0.2762	278.917	-0.1701	NM_029896	Wdr82	Mus musculus WD repeat domain containing 82 (Wdr82), mRNA.	Mm.265125
17265989	116.585	96.7184	-0.2695	123.606	0.0844	132.849	0.1884	NM_138950	Wdr81	Mus musculus WD repeat domain 81 (Wdr81), mRNA.	Mm.340378
17422319	43.1817	45.9349	0.0892	46.8341	0.1171	47.4966	0.1374	NM_021499	Wdr8	Mus musculus WD repeat domain 8 (Wdr8), mRNA.	Mm.46508
17427661	20.6171	27.5817	0.4199	22.8629	0.1492	23.5128	0.1896	NM_146254	Wdr78	Mus musculus WD repeat domain 78 (Wdr78), mRNA.	Mm.374877
17401433	204.596	196.641	-0.0572	164.65	-0.3134	167.265	-0.2906	ENSMUST00000010278	Wdr77	cdna:known chromosome:NCBIM37:3:105762287:105772678:1 gene:ENSMUSG00000000561 gene_biotype:protein_coding transcript_biotype:protein_coding	Mm.5110
17375308	28.6177	34.6518	0.276	37.9462	0.407	35.3011	0.3028	NM_030234	Wdr76	Mus musculus WD repeat domain 76 (Wdr76), mRNA.	Mm.293284
17212518	203.636	191.607	-0.0878	165.019	-0.3034	160.325	-0.345	ENSMUST00000027139	Wdr75	cdna:known chromosome:NCBIM37:1:45852011:45880464:1 gene:ENSMUSG00000025995 gene_biotype:protein_coding transcript_biotype:protein_coding	Mm.270376
17357150	359.365	428.845	0.255	345.749	-0.0557	334.848	-0.1019	NM_134139	Wdr74	Mus musculus WD repeat domain 74 (Wdr74), mRNA.	Mm.29627
17492703	80.0876	85.5753	0.0956	90.5398	0.177	94.7326	0.2423	NR_027976	Wdr73	Mus musculus WD repeat domain 73 (Wdr73), transcript variant 2, non-coding RNA.	Mm.274226
17519316	11.6029	10.3658	-0.1627	9.91	-0.2275	11.7671	0.0203	NM_001033500	Wdr72	Mus musculus WD repeat domain 72 (Wdr72), mRNA.	Mm.335289
17315789	110.086	96.6939	-0.1871	90.4338	-0.2837	83.333	-0.4017	NM_001081402	Wdr70	Mus musculus WD repeat domain 70 (Wdr70), mRNA.	Mm.321312
17351232	187.851	187.695	-0.0012	167.276	-0.1674	192.975	0.0388	NM_001014981	Wdr7	Mus musculus WD repeat domain 7 (Wdr7), mRNA.	Mm.30850
17214865	6.3911	4.9686	-0.3632	6.9047	0.1115	6.6495	0.0572	NR_027636	Wdr69	Mus musculus WD repeat domain 69 (Wdr69), transcript variant 2, non-coding RNA.	Mm.256482
17311652	87.075	78.7477	-0.145	115.928	0.4129	126.534	0.5392	ENSMUST00000110178	Wdr67	cdna:known chromosome:NCBIM37:15:57743754:57801623:1 gene:ENSMUSG00000022364 gene_biotype:protein_coding transcript_biotype:protein_coding	Mm.390835
17442237	21.6714	23.4909	0.1163	21.4267	-0.0164	17.0184	-0.3487	BC138176	Wdr66	Mus musculus WD repeat domain 66, mRNA (cDNA clone MGC:169800 IMAGE:8861195), complete cds.	Mm.444012
17429245	23.1153	22.0697	-0.0668	18.5726	-0.3157	17.818	-0.3755	ENSMUST00000071972	Wdr65	cdna:known chromosome:NCBIM37:4:118227156:118293382:-1 gene:ENSMUSG00000028730 gene_biotype:protein_coding transcript_biotype:protein_coding	Mm.256495
17219811	8.6819	10.1367	0.2235	10.008	0.2051	12.8624	0.5671	NM_029453	Wdr64	Mus musculus WD repeat domain 64 (Wdr64), mRNA.	Mm.50361
17410984	13.8302	16.9522	0.2936	20.5209	0.5693	21.8553	0.6602	ENSMUST00000160285	Wdr63	cdna:known chromosome:NCBIM37:3:145703490:145771094:-1 gene:ENSMUSG00000043020 gene_biotype:protein_coding transcript_biotype:protein_coding	Mm.235040
17488996	33.472	32.2781	-0.0524	44.288	0.404	32.2808	-0.0523	NM_146186	Wdr62	Mus musculus WD repeat domain 62 (Wdr62), mRNA.	Mm.271677
17476311	61.0935	64.5442	0.0793	66.5876	0.1242	65.2686	0.0954	NM_146186	Wdr62	Mus musculus WD repeat domain 62 (Wdr62), mRNA.	Mm.271677
17527295	222.176	230.491	0.053	225.425	0.0209	220.59	-0.0103	NM_001025375	Wdr61	Mus musculus WD repeat domain 61 (Wdr61), transcript variant 1, mRNA.	Mm.28437
17284670	31.8087	30.3909	-0.0658	29.1288	-0.127	28.1112	-0.1783	NM_146039	Wdr60	Mus musculus WD repeat domain 60 (Wdr60), mRNA.	Mm.31382
17531217	35.3605	28.2124	-0.3258	44.1002	0.3186	43.7578	0.3074	NM_031392	Wdr6	Mus musculus WD repeat domain 6 (Wdr6), mRNA.	Mm.335454
17325308	32.952	38.3115	0.2174	32.6996	-0.0111	44.3669	0.4291	NM_027113	Wdr5b	Mus musculus WD repeat domain 5B (Wdr5b), mRNA.	Mm.37802
17513104	134.495	114.449	-0.2328	109.18	-0.3008	123.74	-0.1202	NM_001170743	Wdr59	Mus musculus WD repeat domain 59 (Wdr59), transcript variant 1, mRNA.	Mm.247294
17349764	117.751	108.733	-0.115	114.86	-0.0359	109.866	-0.1	NM_026464	Wdr55	Mus musculus WD repeat domain 55 (Wdr55), mRNA.	Mm.271719
17468121	30.6206	24.6731	-0.3116	25.1817	-0.2821	26.399	-0.214	ENSMUST00000153148	Wdr54	cdna:known chromosome:NCBIM37:6:83099355:83106391:-1 gene:ENSMUSG00000030032 gene_biotype:protein_coding transcript_biotype:protein_coding	Mm.130665
17324751	111.072	140.025	0.3342	118.251	0.0903	136.99	0.3026	NM_026898	Wdr53	Mus musculus WD repeat domain 53 (Wdr53), transcript variant 1, mRNA.	Mm.159860
17325810	8.8224	10.4431	0.2433	11.6131	0.3965	9.4728	0.1026	NM_001033247	Wdr52	Mus musculus WD repeat domain 52 (Wdr52), mRNA.	Mm.327888
17368526	142.924	150.777	0.0772	134.563	-0.087	150.167	0.0713	NM_080848	Wdr5	Mus musculus WD repeat domain 5 (Wdr5), mRNA.	Mm.28265
17405965	9.0419	9.833	0.121	11.2947	0.321	8.536	-0.0831	XM_003086309	Wdr49	PREDICTED: Mus musculus WD repeat domain 49 (Wdr49), mRNA.	---
17523105	329.49	343.97	0.062	348.435	0.0807	359.204	0.1246	NM_026236	Wdr48	Mus musculus WD repeat domain 48 (Wdr48), mRNA.	Mm.473239
17401749	23.4613	21.4011	-0.1326	17.4973	-0.4231	23.3341	-0.0078	NM_181400	Wdr47	Mus musculus WD repeat domain 47 (Wdr47), mRNA.	Mm.285968
17336268	238.471	219.61	-0.1189	230.163	-0.0512	226.954	-0.0714	ENSMUST00000025170	Wdr46	cdna:known chromosome:NCBIM37:17:34077605:34086640:1 gene:ENSMUSG00000024312 gene_biotype:protein_coding transcript_biotype:protein_coding	Mm.2437
17273511	197.829	206.983	0.0653	217.484	0.1367	208.314	0.0745	NM_025793	Wdr45l	Mus musculus Wdr45 like (Wdr45l), mRNA.	Mm.103986
17532923	270.362	224.685	-0.267	229.29	-0.2377	262.956	-0.0401	NM_172372	Wdr45	Mus musculus WD repeat domain 45 (Wdr45), mRNA.	Mm.305725
17533780	47.5205	46.391	-0.0347	40.2488	-0.2396	49.2333	0.0511	ENSMUST00000035766	Wdr44	cdna:known chromosome:NCBIM37:X:23270177:23383116:1 gene:ENSMUSG00000036769 gene_biotype:protein_coding transcript_biotype:protein_coding	Mm.423
17339476	407.925	427.69	0.0683	322.398	-0.3395	295.84	-0.4635	NM_175639	Wdr43	Mus musculus WD repeat domain 43 (Wdr43), mRNA.	Mm.257762
17289249	226.833	188.753	-0.2651	262.123	0.2086	236.356	0.0593	NM_172590	Wdr41	Mus musculus WD repeat domain 41 (Wdr41), mRNA.	Mm.33856
17343207	52.6497	56.6576	0.1058	50.4718	-0.0609	52.853	0.0056	ENSMUST00000171171	Wdr4	cdna:known chromosome:NCBIM37:17:31631268:31649696:-1 gene:ENSMUSG00000024037 gene_biotype:protein_coding transcript_biotype:protein_coding	Mm.143771
17370499	25.6517	23.4548	-0.1292	30.3817	0.2441	27.4873	0.0997	NM_029687	Wdr38	Mus musculus WD repeat domain 38 (Wdr38), mRNA.	Mm.477090
17290363	79.6902	96.2605	0.2725	83.2568	0.0632	90.9841	0.1912	NM_172445	Wdr37	Mus musculus WD repeat domain 37 (Wdr37), transcript variant 1, mRNA.	Mm.284654
17349311	196.114	198.164	0.015	183.173	-0.0985	159.021	-0.3025	NM_001110015	Wdr36	Mus musculus WD repeat domain 36 (Wdr36), transcript variant 1, mRNA.	Mm.38816
17273984	51.5234	57.4131	0.1562	55.9986	0.1202	65.6934	0.3505	ENSMUST00000085745	Wdr35	cdna:known chromosome:NCBIM37:12:8980698:9035653:1 gene:ENSMUSG00000066643 gene_biotype:protein_coding transcript_biotype:protein_coding	Mm.87389
17383529	42.0699	48.4132	0.2026	43.5451	0.0497	46.3678	0.1403	NM_001008498	Wdr34	Mus musculus WD repeat domain 34 (Wdr34), mRNA.	Mm.88053
17349181	175.739	167.784	-0.0668	136.279	-0.3669	166.964	-0.0739	NM_028866	Wdr33	Mus musculus WD repeat domain 33 (Wdr33), transcript variant 1, mRNA.	Mm.277705
17426181	21.9122	20.6529	-0.0854	19.1133	-0.1972	15.8774	-0.4648	ENSMUST00000120095	Wdr31	cdna:known chromosome:NCBIM37:4:62113666:62131921:-1 gene:ENSMUSG00000028391 gene_biotype:protein_coding transcript_biotype:protein_coding	Mm.155573
17408384	132.861	169.962	0.3553	134.595	0.0187	128.748	-0.0454	NM_175552	Wdr3	Mus musculus WD repeat domain 3 (Wdr3), mRNA.	Mm.24591
17341106	14.2224	17.3735	0.2887	20.5652	0.532	22.7928	0.6804	ENSMUST00000170386	Wdr27	cdna:known chromosome:NCBIM37:17:14966338:15071658:-1 gene:ENSMUSG00000046991 gene_biotype:protein_coding transcript_biotype:protein_coding	Mm.486929
17230525	571.354	591.242	0.0494	459.06	-0.3157	493.947	-0.21	NM_145514	Wdr26	Mus musculus WD repeat domain 26 (Wdr26), mRNA.	Mm.289082
17278637	67.0039	52.9207	-0.3404	67.8246	0.0176	62.8841	-0.0915	NM_177602	Wdr25	Mus musculus WD repeat domain 25 (Wdr25), mRNA.	Mm.342082
17334790	61.755	61.8567	0.0024	68.5164	0.1499	59.9808	-0.0421	NM_173741	Wdr24	Mus musculus WD repeat domain 24 (Wdr24), mRNA.	Mm.95512
17275858	16.1748	14.9028	-0.1182	21.0109	0.3774	15.0502	-0.104	NM_027614	Wdr20b	Mus musculus WD repeat domain 20b (Wdr20b), mRNA.	Mm.219475
17279001	97.8245	89.2743	-0.132	82.2057	-0.251	132.489	0.4376	NM_027149	Wdr20a	Mus musculus WD repeat domain 20A (Wdr20a), mRNA.	Mm.435546
17437727	39.2022	37.8292	-0.0514	49.7138	0.3427	47.7896	0.2858	NM_153391	Wdr19	Mus musculus WD repeat domain 19 (Wdr19), mRNA.	Mm.127550
17235053	188.091	178.775	-0.0733	194.195	0.0461	192.097	0.0304	NM_175450	Wdr18	Mus musculus WD repeat domain 18 (Wdr18), mRNA.	Mm.35828
17509388	8.1463	9.7303	0.2563	8.4719	0.0565	11.2162	0.4614	NM_028220	Wdr17	Mus musculus WD repeat domain 17 (Wdr17), transcript variant 1, mRNA.	Mm.95281
17264382	19.7155	26.3505	0.4185	26.9454	0.4507	26.3505	0.4185	NM_027963	Wdr16	Mus musculus WD repeat domain 16 (Wdr16), mRNA.	Mm.441823
17540011	79.8184	81.0616	0.0223	99.4199	0.3168	84.5333	0.0828	NR_029428	Wdr13	Mus musculus WD repeat domain 13 (Wdr13), transcript variant 3, non-coding RNA.	Mm.284162
17223594	101.677	102.961	0.0181	82.9615	-0.2935	80.5267	-0.3365	NM_001199060	Wdr12	Mus musculus WD repeat domain 12 (Wdr12), transcript variant 1, mRNA.	Mm.281079
17483802	163.965	187.989	0.1973	194.058	0.2431	204.912	0.3216	NM_172255	Wdr11	Mus musculus WD repeat domain 11 (Wdr11), mRNA.	Mm.229323
17447672	259.114	218.795	-0.244	282.116	0.1227	333.659	0.3648	NM_011715	Wdr1	Mus musculus WD repeat domain 1 (Wdr1), mRNA.	Mm.2654
17247596	27.0232	33.7799	0.322	29.0648	0.1051	37.6864	0.4798	ENSMUST00000020568	Wdpcp	cdna:known chromosome:NCBIM37:11:21472238:21798992:1 gene:ENSMUSG00000020319 gene_biotype:protein_coding transcript_biotype:protein_coding	Mm.138090
17305757	30.5413	30.9628	0.0198	27.9201	-0.1295	28.3961	-0.1051	NM_172598	Wdhd1	Mus musculus WD repeat and HMG-box DNA binding protein 1 (Wdhd1), mRNA.	Mm.265615
17304906	32.9896	33.6054	0.0267	35.2228	0.0945	44.4491	0.4301	NM_001146022	Wdfy4	Mus musculus WD repeat and FYVE domain containing 4 (Wdfy4), mRNA.	Mm.318345
17450207	290.235	262.618	-0.1443	296.118	0.029	316.725	0.126	NM_172882	Wdfy3	Mus musculus WD repeat and FYVE domain containing 3 (Wdfy3), mRNA.	Mm.332522
17301176	141.991	161.046	0.1817	165.15	0.218	148.391	0.0636	NM_175546	Wdfy2	Mus musculus WD repeat and FYVE domain containing 2 (Wdfy2), mRNA.	Mm.482243
17224745	46.3063	49.7844	0.1045	51.5283	0.1542	42.2341	-0.1328	NM_001111279	Wdfy1	Mus musculus WD repeat and FYVE domain containing 1 (Wdfy1), transcript variant 1, mRNA.	Mm.293273
17453487	40.788	35.4838	-0.201	33.2348	-0.2955	38.0228	-0.1013	NM_029681	Wbscr28	Mus musculus Williams-Beuren syndrome chromosome region 28 (human) (Wbscr28), transcript variant 2, mRNA.	Mm.159750
17443133	133.85	104.401	-0.3585	145.515	0.1206	179.572	0.4239	NM_024479	Wbscr27	Mus musculus Williams Beuren syndrome chromosome region 27 (human) (Wbscr27), mRNA.	Mm.34235
17453500	19.8247	14.7884	-0.4228	27.3145	0.4624	15.2109	-0.3822	AY081954	Wbscr25	Mus musculus Williams-Beuren syndrome critical region protein 25 (Wbscr25) mRNA, complete cds.	Mm.482317
17453513	180.352	179.995	-0.0029	191.225	0.0845	211.2	0.2278	NM_025375	Wbscr22	Mus musculus Williams Beuren syndrome chromosome region 22 (Wbscr22), mRNA.	Mm.439878
17453222	19.3381	20.0661	0.0533	21.7886	0.1721	18.612	-0.0552	ENSMUST00000086023	Wbscr17	cdna:known chromosome:NCBIM37:5:131347952:131783788:-1 gene:ENSMUSG00000034040 gene_biotype:protein_coding transcript_biotype:protein_coding	Mm.299204
17453272	96.057	83.6728	-0.1991	80.425	-0.2562	81.3741	-0.2393	NM_033572	Wbscr16	Mus musculus Williams-Beuren syndrome chromosome region 16 homolog (human) (Wbscr16), mRNA.	Mm.29508
17489161	88.3226	97.447	0.1418	90.1344	0.0293	86.2679	-0.034	NM_029274	Wbp7	Mus musculus WW domain binding protein 7 (Wbp7), mRNA.	Mm.168688
17548264	100.078	113.89	0.1865	150.212	0.5859	165.566	0.7263	NM_011712 // NM_011712	Wbp5 // Wbp5	Mus musculus WW domain binding protein 5 (Wbp5), mRNA. // Mus musculus WW domain binding protein 5 (Wbp5), mRNA.	Mm.512 // Mm.512
17537889	136.696	110.785	-0.3032	175.368	0.3594	155.974	0.1903	NM_011712	Wbp5	Mus musculus WW domain binding protein 5 (Wbp5), mRNA.	Mm.512
17308916	128.194	135.068	0.0754	143.512	0.1628	149.303	0.2199	NM_018765	Wbp4	Mus musculus WW domain binding protein 4 (Wbp4), mRNA.	Mm.476813
17313552	9.3451	9.6483	0.0461	10.0771	0.1088	9.7791	0.0655	NM_029066	Wbp2nl	Mus musculus WBP2 N-terminal like (Wbp2nl), mRNA.	Mm.159315
17272147	135.743	137.683	0.0205	145.803	0.1031	128.528	-0.0788	ENSMUST00000074628	Wbp2	cdna:known chromosome:NCBIM37:11:115939887:115948309:-1 gene:ENSMUSG00000034341 gene_biotype:protein_coding transcript_biotype:protein_coding	Mm.284792
17472161	98.8007	99.8987	0.0159	97.9299	-0.0128	85.5583	-0.2076	NM_021714	Wbp11	Mus musculus WW domain binding protein 11 (Wbp11), mRNA.	Mm.141197
17468102	96.4408	75.5894	-0.3515	97.2857	0.0126	84.9596	-0.1829	ENSMUST00000032111	Wbp1	cdna:known chromosome:NCBIM37:6:83069038:83071553:-1 gene:ENSMUSG00000030035 gene_biotype:protein_coding transcript_biotype:protein_coding	Mm.1109
17465212	305.335	322.527	0.079	283.024	-0.1095	294.318	-0.053	NM_028459	Wasl	Mus musculus Wiskott-Aldrich syndrome-like (human) (Wasl), transcript variant 1, mRNA.	Mm.1574
17339174	56.3017	51.5603	-0.1269	67.5787	0.2634	55.5547	-0.0193	NM_026833	Wash	Mus musculus WAS protein family homolog (Wash), transcript variant 1, mRNA.	Mm.296545
17444730	20.3111	17.3415	-0.228	21.3907	0.0747	14.5088	-0.4853	ENSMUST00000016143	Wasf3	cdna:known chromosome:NCBIM37:5:147196561:147283987:1 gene:ENSMUSG00000029636 gene_biotype:protein_coding transcript_biotype:protein_coding	Mm.472750
17419524	124.675	126.397	0.0198	122.158	-0.0294	130.221	0.0628	ENSMUST00000084241	Wasf2	cdna:known chromosome:NCBIM37:4:132686420:132755671:1 gene:ENSMUSG00000028868 gene_biotype:protein_coding transcript_biotype:protein_coding	Mm.23566
17232786	24.3344	22.9904	-0.082	23.1831	-0.0699	36.3185	0.5777	ENSMUST00000019975	Wasf1	cdna:known chromosome:NCBIM37:10:40603281:40658375:1 gene:ENSMUSG00000019831 gene_biotype:protein_coding transcript_biotype:protein_coding	Mm.41353
17539997	31.2807	23.613	-0.4057	30.7431	-0.025	33.5436	0.1008	NM_009515	Was	Mus musculus Wiskott-Aldrich syndrome homolog (human) (Was), mRNA.	Mm.4735
17400885	45.5386	56.387	0.3083	59.0761	0.3755	55.6417	0.2891	NM_027462	Wars2	Mus musculus tryptophanyl tRNA synthetase 2 (mitochondrial) (Wars2), nuclear gene encoding mitochondrial protein, mRNA.	Mm.316754
17283930	113.372	104.202	-0.1217	105.071	-0.1097	119.044	0.0704	NM_001164314	Wars	Mus musculus tryptophanyl-tRNA synthetase (Wars), transcript variant 2, mRNA.	Mm.38433
17298839	548.707	543.374	-0.0141	461.697	-0.2491	470.523	-0.2218	ENSMUST00000048263	Wapal	cdna:known chromosome:NCBIM37:14:35487114:35561169:1 gene:ENSMUSG00000041408 gene_biotype:protein_coding transcript_biotype:protein_coding	Mm.27957
17260443	29.466	25.1285	-0.2297	38.5974	0.3895	26.8339	-0.135	NM_011709	Wap	Mus musculus whey acidic protein (Wap), mRNA.	Mm.268094
17348250	541.762	502.087	-0.1097	464.831	-0.221	483.881	-0.163	NR_027465	Wac	Mus musculus WW domain containing adaptor with coiled-coil (Wac), transcript variant 3, non-coding RNA.	Mm.204524
17463205	34.3284	33.9787	-0.0148	37.1918	0.1156	34.5399	0.0089	NM_011708	Vwf	Mus musculus Von Willebrand factor homolog (Vwf), mRNA.	Mm.22339
17464886	10.0353	11.5077	0.1975	11.9779	0.2553	12.1096	0.2711	NM_001013757	Vwde	Mus musculus von Willebrand factor D and EGF domains (Vwde), mRNA.	Mm.389082
17357561	95.6302	114.109	0.2549	161.089	0.7523	129.252	0.4347	NM_027913	Vwce	Mus musculus von Willebrand factor C and EGF domains (Vwce), mRNA.	Mm.169261
17213978	7.5661	6.1956	-0.2883	6.7776	-0.1588	4.5424	-0.7361	NM_177164	Vwc2l	Mus musculus von Willebrand factor C domain-containing protein 2-like (Vwc2l), mRNA.	Mm.360649
17247307	16.7164	16.2173	-0.0437	22.0143	0.3972	19.3741	0.2129	NM_177033	Vwc2	Mus musculus von Willebrand factor C domain containing 2 (Vwc2), mRNA.	Mm.337851
17323999	8.914	6.6549	-0.4217	12.8667	0.5295	8.5295	-0.0636	BC125016	Vwa5b2	Mus musculus von Willebrand factor A domain containing 5B2, mRNA (cDNA clone IMAGE:40059171), complete cds.	Mm.40539
17323968	22.3332	17.6644	-0.3384	23.2253	0.0565	22.4473	0.0073	NM_001144953	Vwa5b2	Mus musculus von Willebrand factor A domain containing 5B2 (Vwa5b2), transcript variant 1, mRNA.	Mm.40539
17431772	21.0915	30.4451	0.5295	28.008	0.4092	25.8912	0.2958	ENSMUST00000030533	Vwa5b1	cdna:known chromosome:NCBIM37:4:138121275:138179927:-1 gene:ENSMUSG00000028753 gene_biotype:protein_coding transcript_biotype:protein_coding	Mm.251530
17516194	205.699	166.186	-0.3077	230.766	0.1659	245.841	0.2572	NM_172767 // NM_172767	Vwa5a // Vwa5a	Mus musculus von Willebrand factor A domain containing 5A (Vwa5a), mRNA. // Mus musculus von Willebrand factor A domain containing 5A (Vwa5a), mRNA.	Mm.290950 // Mm.290950
17211885	15.44	17.9007	0.2134	17.9092	0.214	18.0018	0.2215	BC050813	Vwa3b	Mus musculus RIKEN cDNA 4921511C04 gene, mRNA (cDNA clone MGC:58830 IMAGE:6773785), complete cds.	Mm.148848
17482508	17.0402	20.954	0.2983	18.362	0.1078	17.6195	0.0482	NM_177697	Vwa3a	Mus musculus von Willebrand factor A domain containing 3A (Vwa3a), mRNA.	Mm.389939
17360632	35.5141	36.4391	0.0371	38.228	0.1062	34.8955	-0.0254	ENSMUST00000026068	Vwa2	cdna:known chromosome:NCBIM37:19:56948739:56986568:1 gene:ENSMUSG00000025082 gene_biotype:protein_coding transcript_biotype:protein_coding	Mm.129534
17422685	40.1103	39.563	-0.0198	50.3744	0.3287	36.9388	-0.1188	NM_147776 // NM_147776	Vwa1 // Vwa1	Mus musculus von Willebrand factor A domain containing 1 (Vwa1), mRNA. // Mus musculus von Willebrand factor A domain containing 1 (Vwa1), mRNA.	Mm.26515 // Mm.26515
17433879	24.935	40.2213	0.6898	32.0629	0.3627	28.5997	0.1978	ENSMUST00000042196	Vwa1	cdna:known chromosome:NCBIM37:4:155142258:155148807:-1 gene:ENSMUSG00000042116 gene_biotype:protein_coding transcript_biotype:protein_coding	Mm.26515
17422678	23.8569	30.9355	0.3749	34.8883	0.5483	38.1829	0.6785	NM_147776	Vwa1	Mus musculus von Willebrand factor A domain containing 1 (Vwa1), mRNA.	Mm.26515
17253656	5181.47	5403.61	0.0606	5139.42	-0.0118	5079.99	-0.0285	NM_011707	Vtn	Mus musculus vitronectin (Vtn), mRNA.	Mm.3667
17282148	249.848	261.373	0.0651	312.501	0.3228	305.133	0.2884	ENSMUST00000055262	Vti1b	cdna:known chromosome:NCBIM37:12:80257004:80273654:-1 gene:ENSMUSG00000021124 gene_biotype:protein_coding transcript_biotype:protein_coding	Mm.265929
17360486	103.784	107.375	0.0491	102.399	-0.0194	118.084	0.1862	NM_016862	Vti1a	Mus musculus vesicle transport through interaction with t-SNAREs homolog 1A (yeast) (Vti1a), mRNA.	Mm.258637
17400998	74.7342	57.9735	-0.3664	51.1738	-0.5464	51.0124	-0.5509	NM_178594	Vtcn1	Mus musculus V-set domain containing T cell activation inhibitor 1 (Vtcn1), mRNA.	Mm.137467
17239461	110.368	95.9554	-0.2019	108.987	-0.0182	113.69	0.0428	ENSMUST00000154132	Vta1	cdna:known chromosome:NCBIM37:10:14374561:14425366:-1 gene:ENSMUSG00000019868 gene_biotype:protein_coding transcript_biotype:protein_coding	Mm.227983
17277278	22.6085	25.1585	0.1542	23.2484	0.0403	28.8997	0.3542	NM_007701	Vsx2	Mus musculus visual system homeobox 2 (Vsx2), mRNA.	Mm.4405
17392709	13.0047	13.3179	0.0343	12.294	-0.0811	4.7242	-1.4609	ENSMUST00000046095	Vsx1	cdna:known chromosome:NCBIM37:2:150506435:150515096:-1 gene:ENSMUSG00000033080 gene_biotype:protein_coding transcript_biotype:protein_coding	Mm.207061
17378776	43.6205	42.1791	-0.0485	45.7581	0.069	50.9472	0.224	NM_198627	Vstm2l	Mus musculus V-set and transmembrane domain containing 2-like (Vstm2l), mRNA.	Mm.441156
17476916	26.8006	33.6899	0.3301	32.622	0.2836	26.9091	0.0058	NM_021387	Vstm2b	Mus musculus V-set and transmembrane domain containing 2B (Vstm2b), mRNA.	Mm.150675
17247377	12.7403	9.224	-0.4659	7.9926	-0.6727	10.7804	-0.241	NM_145967	Vstm2a	Mus musculus V-set and transmembrane domain containing 2A (Vstm2a), mRNA.	Mm.284015
17279980	18.0024	17.6555	-0.0281	22.0636	0.2935	19.3763	0.1061	NM_012038	Vsnl1	Mus musculus visinin-like 1 (Vsnl1), mRNA.	Mm.27005
17219612	35.1638	42.4657	0.2722	33.6468	-0.0636	42.5069	0.2736	NM_177723	Vsig8	Mus musculus V-set and immunoglobulin domain containing 8 (Vsig8), transcript variant 1, mRNA.	Mm.71940
17543365	639.684	710.639	0.1518	605.555	-0.0791	987.228	0.626	NM_177789	Vsig4	Mus musculus V-set and immunoglobulin domain containing 4 (Vsig4), mRNA.	Mm.26781
17516087	26.1008	22.3486	-0.2239	19.4888	-0.4214	22.478	-0.2156	NM_020518	Vsig2	Mus musculus V-set and immunoglobulin domain containing 2 (Vsig2), mRNA.	Mm.27478
17477127	24.7592	24.5944	-0.0096	26.9601	0.1229	28.1921	0.1873	BC112410	Vsig10l	Mus musculus cDNA clone IMAGE:40060761.	Mm.183297
17441396	20.3264	23.1782	0.1894	19.927	-0.0286	22.074	0.119	NM_001033311	Vsig10	Mus musculus V-set and immunoglobulin domain containing 10 (Vsig10), mRNA.	Mm.298603
17538194	12.7378	10.7291	-0.2476	12.0389	-0.0814	11.7041	-0.1221	NM_030181	Vsig1	Mus musculus V-set and immunoglobulin domain containing 1 (Vsig1), transcript variant 1, mRNA.	Mm.244932
17277287	17.9214	18.8407	0.0722	20.9163	0.2229	16.7162	-0.1004	NM_001168588	Vrtn	Mus musculus vertebrae development homolog (pig) (Vrtn), transcript variant 1, mRNA.	Mm.311913
17477540	100.726	105.222	0.063	101.774	0.0149	94.721	-0.0887	ENSMUST00000002275	Vrk3	cdna:known chromosome:NCBIM37:7:52003783:52032885:1 gene:ENSMUSG00000002205 gene_biotype:protein_coding transcript_biotype:protein_coding	Mm.28816
17247921	65.693	88.9385	0.4371	82.5587	0.3297	91.4076	0.4766	NM_027260 // NM_027260	Vrk2 // Vrk2	Mus musculus vaccinia related kinase 2 (Vrk2), transcript variant 1, mRNA. // Mus musculus vaccinia related kinase 2 (Vrk2), transcript variant 1, mRNA.	Mm.285351 // Mm.285351
17261207	58.1097	49.3362	-0.2361	60.5231	0.0587	57.6632	-0.0111	NM_027260	Vrk2	Mus musculus vaccinia related kinase 2 (Vrk2), transcript variant 1, mRNA.	Mm.285351
17278470	69.4293	75.2998	0.1171	86.6443	0.3196	85.168	0.2948	NM_011705	Vrk1	Mus musculus vaccinia related kinase 1 (Vrk1), transcript variant 1, mRNA.	Mm.2981
17547971	40.109	36.8482	-0.1223	29.7462	-0.4312	27.821	-0.5277	NM_001081366 // NM_001081366	Vps8 // Vps8	Mus musculus vacuolar protein sorting 8 homolog (S. cerevisiae) (Vps8), mRNA. // Mus musculus vacuolar protein sorting 8 homolog (S. cerevisiae) (Vps8), mRNA.	Mm.235683 // Mm.235683
17324185	60.176	53.3737	-0.1731	57.8336	-0.0573	54.2446	-0.1497	NM_001081366	Vps8	Mus musculus vacuolar protein sorting 8 homolog (S. cerevisiae) (Vps8), mRNA.	Mm.235683
17400222	119.382	120.456	0.0129	121.751	0.0284	122.46	0.0367	NM_009336	Vps72	Mus musculus vacuolar protein sorting 72 (yeast) (Vps72), mRNA.	Mm.133919
17247562	257.02	239.732	-0.1005	230.311	-0.1583	245.614	-0.0655	NM_139061	Vps54	Mus musculus vacuolar protein sorting 54 (yeast) (Vps54), mRNA.	Mm.170103
17266044	120.761	109.812	-0.1371	117.236	-0.0427	118.928	-0.0221	NM_026664	Vps53	Mus musculus vacuolar protein sorting 53 (yeast) (Vps53), mRNA.	Mm.46397
17336286	121.3	128.832	0.0869	134.029	0.144	130.722	0.1079	NM_172620	Vps52	Mus musculus vacuolar protein sorting 52 (yeast) (Vps52), mRNA.	Mm.448614
17226062	365.576	298.568	-0.2921	348.298	-0.0698	343.938	-0.088	ENSMUST00000112736	Vps4b	cdna:known chromosome:NCBIM37:1:108660648:108693244:-1 gene:ENSMUSG00000009907 gene_biotype:protein_coding transcript_biotype:protein_coding	Mm.18705
17505225	119.957	117.857	-0.0255	107.349	-0.1602	98.9857	-0.2772	ENSMUST00000034388	Vps4a	cdna:known chromosome:NCBIM37:8:109555122:109569655:1 gene:ENSMUSG00000031913 gene_biotype:protein_coding transcript_biotype:protein_coding	Mm.236004
17407979	55.738	57.249	0.0386	61.9496	0.1524	60.8898	0.1275	NM_013841	Vps45	Mus musculus vacuolar protein sorting 45 (yeast) (Vps45), mRNA.	Mm.263185
17285456	496.556	402.912	-0.3015	646.022	0.3796	523.547	0.0764	NM_172120	Vps41	Mus musculus vacuolar protein sorting 41 (yeast) (Vps41), mRNA.	Mm.27389
17390154	145.366	142.476	-0.029	150.148	0.0467	152.057	0.0649	NM_147153	Vps39	Mus musculus vacuolar protein sorting 39 (yeast) (Vps39), transcript variant 1, mRNA.	Mm.246131
17453535	35.7833	44.2237	0.3055	41.8884	0.2273	42.0329	0.2322	NM_001199677	Vps37d	Mus musculus vacuolar protein sorting 37D (yeast) (Vps37d), transcript variant 1, mRNA.	Mm.44356
17357584	58.2184	39.3829	-0.5639	35.6863	-0.7061	39.3829	-0.5639	NM_181403	Vps37c	Mus musculus vacuolar protein sorting 37C (yeast) (Vps37c), mRNA.	Mm.19091
17452713	89.4927	80.386	-0.1548	72.9366	-0.2951	75.0321	-0.2543	NM_177876	Vps37b	Mus musculus vacuolar protein sorting 37B (yeast) (Vps37b), mRNA.	Mm.4079
17500679	494.286	568.203	0.2011	448.892	-0.139	500.736	0.0187	NM_033560	Vps37a	Mus musculus vacuolar protein sorting 37A (yeast) (Vps37a), mRNA.	Mm.489696
17499857	272.911	259.428	-0.0731	292.541	0.1002	290.609	0.0907	ENSMUST00000033866	Vps36	cdna:known chromosome:NCBIM37:8:23303281:23331315:1 gene:ENSMUSG00000031479 gene_biotype:protein_coding transcript_biotype:protein_coding	Mm.41453
17511318	614.358	580.152	-0.0826	671.594	0.1285	694.401	0.1767	NM_022997	Vps35	Mus musculus vacuolar protein sorting 35 (Vps35), mRNA.	Mm.296520
17479548	167.006	171.182	0.0356	192.835	0.2075	266.979	0.6768	NM_178070	Vps33b	Mus musculus vacuolar protein sorting 33B (yeast) (Vps33b), mRNA.	Mm.322870
17452625	199.752	187.35	-0.0925	206.982	0.0513	211.593	0.0831	NM_029929	Vps33a	Mus musculus vacuolar protein sorting 33A (yeast) (Vps33a), mRNA.	Mm.41372
17442071	113.965	131.002	0.201	139.541	0.2921	139.738	0.2941	ENSMUST00000155671	Vps29	cdna:known chromosome:NCBIM37:5:122804378:122814993:1 gene:ENSMUSG00000029462 gene_biotype:protein_coding transcript_biotype:protein_coding	Mm.216528
17452396	50.2969	54.7347	0.122	49.7303	-0.0163	56.985	0.1801	ENSMUST00000155671	Vps29	cdna:known chromosome:NCBIM37:5:122804378:122814993:1 gene:ENSMUSG00000029462 gene_biotype:protein_coding transcript_biotype:protein_coding	Mm.216528
17318603	642.819	589.207	-0.1256	680.058	0.0812	648.067	0.0117	NM_025842	Vps28	Mus musculus vacuolar protein sorting 28 (yeast) (Vps28), mRNA.	Mm.30028
17515566	102.063	100.279	-0.0254	113.872	0.158	107.487	0.0747	NM_178027 // NM_178027	Vps26b // Vps26b	Mus musculus vacuolar protein sorting 26 homolog B (yeast) (Vps26b), mRNA. // Mus musculus vacuolar protein sorting 26 homolog B (yeast) (Vps26b), mRNA.	Mm.218717 // Mm.218717
17525177	231.682	273.391	0.2388	251.866	0.1205	259.149	0.1616	NM_178027	Vps26b	Mus musculus vacuolar protein sorting 26 homolog B (yeast) (Vps26b), mRNA.	Mm.218717
17241396	524.972	531.411	0.0176	570.936	0.1211	558.952	0.0905	NM_133672	Vps26a	Mus musculus vacuolar protein sorting 26 homolog A (yeast) (Vps26a), transcript variant 1, mRNA.	Mm.260703
17256618	538.32	554.535	0.0428	585.905	0.1222	521.961	-0.0445	NM_026776	Vps25	Mus musculus vacuolar protein sorting 25 (yeast) (Vps25), mRNA.	Mm.301020
17389851	31.0521	32.9181	0.0842	35.2788	0.1841	30.4428	-0.0286	NM_172269 // NM_172269	Vps18 // Vps18	Mus musculus vacuolar protein sorting 18 (yeast) (Vps18), mRNA. // Mus musculus vacuolar protein sorting 18 (yeast) (Vps18), mRNA.	Mm.294761 // Mm.294761
17374781	70.7249	57.7815	-0.2916	54.4874	-0.3763	62.6852	-0.1741	NM_172269	Vps18	Mus musculus vacuolar protein sorting 18 (yeast) (Vps18), mRNA.	Mm.294761
17376311	150.866	149.605	-0.0121	153.071	0.0209	165.914	0.1372	NM_030559	Vps16	Mus musculus vacuolar protein sorting 16 (yeast) (Vps16), mRNA.	Mm.276092
17432596	302.954	288.277	-0.0716	257.452	-0.2348	285.553	-0.0853	ENSMUST00000020441	Vps13d	cdna:known chromosome:NCBIM37:4:144562529:144780569:-1 gene:ENSMUSG00000020220 gene_biotype:protein_coding transcript_biotype:protein_coding	Mm.240310 // Mm.476856
17518818	206.859	203.288	-0.0251	214.215	0.0504	226.809	0.1328	NM_177184	Vps13c	Mus musculus vacuolar protein sorting 13C (yeast) (Vps13c), mRNA.	Mm.241454
17310989	277.078	247.399	-0.1635	230.726	-0.2641	245.755	-0.1731	NM_177151	Vps13b	Mus musculus vacuolar protein sorting 13B (yeast) (Vps13b), mRNA.	Mm.309250
17363239	156.309	164.079	0.07	133.336	-0.2293	145.102	-0.1073	NM_173028	Vps13a	Mus musculus vacuolar protein sorting 13A (yeast) (Vps13a), mRNA.	Mm.211963
17526242	174.331	151.188	-0.2055	164.397	-0.0846	164.841	-0.0807	NM_027889	Vps11	Mus musculus vacuolar protein sorting 11 (yeast) (Vps11), mRNA.	Mm.295013
17234441	30.7119	26.3484	-0.2211	24.7853	-0.3093	22.9781	-0.4185	NM_009514	Vpreb3	Mus musculus pre-B lymphocyte gene 3 (Vpreb3), mRNA.	Mm.333851
17323627	23.606	22.0331	-0.0995	24.7428	0.0679	21.8879	-0.109	ENSMUST00000075371	Vpreb2	cdna:known chromosome:NCBIM37:16:17980514:17981366:1 gene:ENSMUSG00000059280 gene_biotype:protein_coding transcript_biotype:protein_coding	Mm.377118
17328573	6.6089	9.0684	0.4564	5.0919	-0.3762	7.6727	0.2153	NM_016982	Vpreb1	Mus musculus pre-B lymphocyte gene 1 (Vpreb1), mRNA.	Mm.57574
17521264	372.381	323.298	-0.2039	301.312	-0.3055	348.812	-0.0943	ENSMUST00000159645	Vprbp	cdna:known chromosome:NCBIM37:9:106724205:106785649:1 gene:ENSMUSG00000040325 gene_biotype:protein_coding transcript_biotype:protein_coding	Mm.489783
17467171	28.1681	24.191	-0.2196	21.5519	-0.3862	23.6994	-0.2492	NM_146168	Vopp1	Mus musculus vesicular, overexpressed in cancer, prosurvival protein 1 (Vopp1), mRNA.	Mm.24642
17232152	465.846	322.253	-0.5317	450.547	-0.0482	380.033	-0.2937	NM_011979	Vnn3	Mus musculus vanin 3 (Vnn3), mRNA.	Mm.27334
17232162	1631.57	704.588	-1.2114	2042.51	0.3241	1917.63	0.2331	NM_011704	Vnn1	Mus musculus vanin 1 (Vnn1), mRNA.	Mm.27154
17254660	27.897	35.0262	0.3283	23.2382	-0.2636	30.6964	0.138	NM_029478 // NM_029478	Vmp1 // Vmp1	Mus musculus vacuole membrane protein 1 (Vmp1), mRNA. // Mus musculus vacuole membrane protein 1 (Vmp1), mRNA.	Mm.390398 // Mm.390398
17267329	160.01	202.194	0.3376	143.16	-0.1605	176.749	0.1435	NM_029478	Vmp1	Mus musculus vacuole membrane protein 1 (Vmp1), mRNA.	Mm.390398
17265277	42.0489	45.9676	0.1285	52.9526	0.3326	44.7658	0.0903	NM_001013607	Vmo1	Mus musculus vitelline membrane outer layer 1 homolog (chicken) (Vmo1), mRNA.	Mm.244514
17490041	8.0495	8.8784	0.1414	9.7123	0.2709	11.0554	0.4578	NR_028441	Vmn2r-ps60	Mus musculus vomeronasal 2, receptor, pseudogene 60 (Vmn2r-ps60), non-coding RNA.	Mm.246518
17476980	3.1891	2.8683	-0.153	3.0763	-0.052	3.402	0.0932	NR_004441 // NR_004441	Vmn2r-ps54 // Vmn2r-ps54	Mus musculus vomeronasal 2, receptor, pseudogene 54 (Vmn2r-ps54), non-coding RNA. // Mus musculus vomeronasal 2, receptor, pseudogene 54 (Vmn2r-ps54), non-coding RNA.	Mm.159597 // Mm.429459 // Mm.159597 // Mm.429459
17476996	3.4614	2.712	-0.352	4.7776	0.4649	3.4929	0.0131	AF022254	Vmn2r-ps54	Mus musculus calcium-sensing receptor related protein 5 (Casr-rs5) mRNA, partial cds.	Mm.159597 // Mm.429459
17334040	4.1628	4.1199	-0.0149	4.9712	0.2561	4.1597	-0.0011	NR_033648	Vmn2r-ps129	Mus musculus vomeronasal 2, receptor, pseudogene 129 (Vmn2r-ps129), non-coding RNA.	Mm.491067
17405642	6.2685	5.3818	-0.22	6.2985	0.0069	6.2834	0.0034	NR_003962	Vmn2r-ps11	Mus musculus vomeronasal 2, receptor, pseudogene 11 (Vmn2r-ps11), non-coding RNA.	Mm.246646
17333797	4.2104	3.5248	-0.2564	4.2959	0.029	3.9958	-0.0755	NM_001104551	Vmn2r99	Mus musculus vomeronasal 2, receptor 99 (Vmn2r99), mRNA.	Mm.469859
17333790	3.7272	2.9127	-0.3558	2.7151	-0.4571	2.6387	-0.4983	NM_001104550	Vmn2r98	Mus musculus vomeronasal 2, receptor 98 (Vmn2r98), mRNA.	Mm.469860
17333783	3.4346	3.0982	-0.1487	2.304	-0.576	2.55	-0.4297	NM_001104549	Vmn2r97	Mus musculus vomeronasal 2, receptor 97 (Vmn2r97), mRNA.	Mm.384131
17333776	2.2129	2.3765	0.1029	2.6089	0.2375	2.0325	-0.1227	NM_001104547	Vmn2r96	Mus musculus vomeronasal 2, receptor 96 (Vmn2r96), mRNA.	Mm.215962
17333769	5.9117	4.6678	-0.3408	7.0006	0.2439	5.9493	0.0091	NM_001102581	Vmn2r95	Mus musculus vomeronasal 2, receptor 95 (Vmn2r95), mRNA.	Mm.469839
17341285	2.3839	2.7553	0.2088	2.3303	-0.0328	2.1365	-0.1581	NM_001104543	Vmn2r94	Mus musculus vomeronasal 2, receptor 94 (Vmn2r94), mRNA.	Mm.469861
17333762	4.4508	5.0881	0.1931	4.617	0.0529	4.4213	-0.0096	NM_001104542	Vmn2r93	Mus musculus vomeronasal 2, receptor 93 (Vmn2r93), mRNA.	Mm.469862
17333755	4.1627	4.4671	0.1018	3.4321	-0.2784	5.3841	0.3712	NM_001104541	Vmn2r92	Mus musculus vomeronasal 2, receptor 92 (Vmn2r92), mRNA.	Mm.469863
17333748	2.8	2.5984	-0.1078	2.7658	-0.0177	2.6759	-0.0654	ENSMUST00000172359	Vmn2r91	cdna:known chromosome:NCBIM37:17:18222021:18273607:1 gene:ENSMUSG00000091206 gene_biotype:protein_coding transcript_biotype:protein_coding	Mm.469864
17333696	4.9646	4.0224	-0.3036	5.1848	0.0626	5.5483	0.1604	NM_001104539	Vmn2r90	Mus musculus vomeronasal 2, receptor 90 (Vmn2r90), mRNA.	Mm.404019
17450863	2.9177	2.331	-0.3239	3.9086	0.4218	2.924	0.0031	NM_001104621	Vmn2r9	Mus musculus vomeronasal 2, receptor 9 (Vmn2r9), mRNA.	Mm.387745
17299604	6.7846	6.6966	-0.0188	11.1346	0.7147	5.7089	-0.249	NM_009486	Vmn2r89	Mus musculus vomeronasal 2, receptor 89 (Vmn2r89), transcript variant 1, mRNA.	Mm.482572
17299613	5.7722	5.8221	0.0124	6.3691	0.1419	7.0173	0.2818	ENSMUST00000159674	Vmn2r88	cdna:novel chromosome:NCBIM37:14:52030814:52039052:1 gene:ENSMUSG00000000606 gene_biotype:protein_coding transcript_biotype:protein_coding	---
17246497	3.5001	3.4878	-0.0051	3.1409	-0.1562	3.4606	-0.0164	ENSMUST00000164227	Vmn2r87	cdna:known chromosome:NCBIM37:10:129908388:129934435:-1 gene:ENSMUSG00000091511 gene_biotype:protein_coding transcript_biotype:protein_coding	Mm.469844
17246489	4.2944	4.7401	0.1424	3.4236	-0.3269	4.6653	0.1195	ENSMUST00000170257	Vmn2r86	cdna:known chromosome:NCBIM37:10:129882763:129892950:-1 gene:ENSMUSG00000092162 gene_biotype:protein_coding transcript_biotype:protein_coding	Mm.469845
17246481	2.3303	3.2374	0.4743	2.5492	0.1295	3.7106	0.6711	ENSMUST00000171811	Vmn2r85	cdna:known chromosome:NCBIM37:10:129854828:129866668:-1 gene:ENSMUSG00000092048 gene_biotype:protein_coding transcript_biotype:protein_coding	Mm.469840
17288261	6.6778	8.052	0.27	7.7444	0.2138	8.1225	0.2825	NM_001102602	Vmn2r85	Mus musculus vomeronasal 2, receptor 85 (Vmn2r85), mRNA.	Mm.469840
17246473	3.0849	2.2215	-0.4737	2.7681	-0.1563	2.4459	-0.3349	ENSMUST00000094502	Vmn2r84	cdna:known chromosome:NCBIM37:10:129822372:129831297:-1 gene:ENSMUSG00000070601 gene_biotype:protein_coding transcript_biotype:protein_coding	Mm.359168
17234889	7.1801	7.6231	0.0864	4.9898	-0.525	7.4886	0.0607	NM_001104537	Vmn2r83	Mus musculus vomeronasal 2, receptor 83 (Vmn2r83), mRNA.	Mm.469865
17234881	6.5957	3.4828	-0.9213	4.4155	-0.5789	4.3622	-0.5965	ENSMUST00000170596	Vmn2r82	cdna:known chromosome:NCBIM37:10:78819321:78859943:1 gene:ENSMUSG00000091468 gene_biotype:protein_coding transcript_biotype:protein_coding	Mm.469866
17234873	5.3213	3.6409	-0.5475	2.5492	-1.0617	3.5505	-0.5838	NM_175936	Vmn2r81	Mus musculus vomeronasal 2, receptor 81 (Vmn2r81), mRNA.	Mm.246574
17234865	2.0458	2.2428	0.1326	2.3152	0.1784	2.3561	0.2037	ENSMUST00000165834	Vmn2r80	cdna:known chromosome:NCBIM37:10:78611542:78657757:1 gene:ENSMUSG00000091888 gene_biotype:protein_coding transcript_biotype:protein_coding	Mm.469843
17450856	2.7598	2.5267	-0.1273	2.8029	0.0224	4.5314	0.7154	NM_001104620	Vmn2r8	Mus musculus vomeronasal 2, receptor 8 (Vmn2r8), mRNA.	Mm.469886
17479967	17.7484	15.0432	-0.2386	16.7292	-0.0853	21.6	0.2833	NM_001105190	Vmn2r79	Mus musculus vomeronasal 2, receptor 79 (Vmn2r79), mRNA.	Mm.469903
17479959	6.0788	3.3464	-0.8612	6.1122	0.0079	6.2349	0.0366	ENSMUST00000170835	Vmn2r78	cdna:known chromosome:NCBIM37:7:94063810:94103687:1 gene:ENSMUSG00000091962 gene_biotype:protein_coding transcript_biotype:protein_coding	Mm.389957
17479952	4.9123	5.7106	0.2172	4.338	-0.1794	5.24	0.0932	NM_001105188	Vmn2r77	Mus musculus vomeronasal 2, receptor 77 (Vmn2r77), mRNA.	Mm.469904
17493109	3.4321	4.0796	0.2493	4.8781	0.5072	5.036	0.5532	NM_001102580	Vmn2r76	Mus musculus vomeronasal 2, receptor 76 (Vmn2r76), mRNA.	Mm.469834
17493102	2.5819	2.1926	-0.2358	2.1239	-0.2818	3.2764	0.3436	NM_001102578	Vmn2r75	Mus musculus vomeronasal 2, receptor 75 (Vmn2r75), mRNA.	Mm.469835
17493095	3.3273	2.7082	-0.297	2.9945	-0.152	4.4708	0.4262	NM_001105187	Vmn2r74	Mus musculus vomeronasal 2, receptor 74 (Vmn2r74), mRNA.	Mm.469905
17493088	2.0466	2.685	0.3917	2.5467	0.3154	3.1951	0.6426	NM_001105186	Vmn2r73	Mus musculus vomeronasal 2, receptor 73 (Vmn2r73), mRNA.	Mm.469906
17493081	2.7667	3.012	0.1226	3.1506	0.1875	3.3502	0.2761	NM_001105185	Vmn2r72-ps	Mus musculus vomeronasal 2, receptor 72, pseudogene (Vmn2r72-ps), mRNA.	Mm.469907
17479929	2.2934	2.7467	0.2602	3.2721	0.5127	3.0009	0.3879	NM_001105184	Vmn2r71	Mus musculus vomeronasal 2, receptor 71 (Vmn2r71), mRNA.	Mm.389930
17493074	6.2377	3.8406	-0.6997	4.7697	-0.3871	6.6753	0.0978	NM_001105183	Vmn2r70	Mus musculus vomeronasal 2, receptor 70 (Vmn2r70), mRNA.	Mm.469908
17405654	3.1599	5.9698	0.9178	3.1663	0.0029	4.0564	0.3603	NM_175674	Vmn2r7	Mus musculus vomeronasal 2, receptor 7 (Vmn2r7), mRNA.	Mm.477092
17493067	2.9326	2.2115	-0.4072	2.4457	-0.2619	2.868	-0.0321	NM_001105182	Vmn2r69	Mus musculus vomeronasal 2, receptor 69 (Vmn2r69), mRNA.	Mm.469909
17493060	2.6894	2.3673	-0.184	2.2839	-0.2358	2.3522	-0.1933	NM_001105181	Vmn2r68-ps	Mus musculus vomeronasal 2, receptor 68, pseudogene (Vmn2r68-ps), mRNA.	Mm.389945
17493053	2.9351	2.61	-0.1693	2.9198	-0.0075	3.2983	0.1684	NM_001102579	Vmn2r67	Mus musculus vomeronasal 2, receptor 67 (Vmn2r67), mRNA.	Mm.469836
17493044	2.5593	2.4307	-0.0744	2.2341	-0.1961	2.9613	0.2105	NM_001033878	Vmn2r66	Mus musculus vomeronasal 2, receptor 66 (Vmn2r66), mRNA.	Mm.424396
17493037	3.9607	2.6753	-0.566	2.7104	-0.5472	3.3105	-0.2587	NM_001105180	Vmn2r65	Mus musculus vomeronasal 2, receptor 65 (Vmn2r65), mRNA.	Mm.389926
17490104	2.8438	2.0305	-0.486	2.0925	-0.4426	2.4551	-0.212	NM_001105060	Vmn2r63	Mus musculus vomeronasal 2, receptor 63 (Vmn2r63), mRNA.	Mm.469897
17490090	6.2401	6.2036	-0.0085	7.1885	0.2041	6.6675	0.0956	ENSMUST00000169130	Vmn2r62	cdna:known chromosome:NCBIM37:7:50019808:50048866:-1 gene:ENSMUSG00000091926 gene_biotype:protein_coding transcript_biotype:protein_coding	Mm.469898
17477009	3.845	4.8704	0.3411	2.413	-0.6722	3.6584	-0.0718	NM_001105058	Vmn2r61	Mus musculus vomeronasal 2, receptor 61 (Vmn2r61), mRNA.	Mm.469899
17477002	6.5948	6.6559	0.0133	5.8652	-0.1692	5.1613	-0.3536	NM_001105057	Vmn2r60	Mus musculus vomeronasal 2, receptor 60 (Vmn2r60), mRNA.	Mm.469900
17405636	3.4816	3.5261	0.0184	3.2364	-0.1053	5.3419	0.6176	ENSMUST00000165012	Vmn2r6	cdna:known chromosome:NCBIM37:3:64341483:64363740:-1 gene:ENSMUSG00000090581 gene_biotype:protein_coding transcript_biotype:protein_coding	Mm.484956
17490031	6.3474	6.2493	-0.0225	4.6622	-0.4451	7.4026	0.2219	NM_001105056	Vmn2r59	Mus musculus vomeronasal 2, receptor 59 (Vmn2r59), mRNA.	Mm.469901
17490024	79.4817	67.8985	-0.2272	78.5923	-0.0162	65.8104	-0.2723	NM_001105055	Vmn2r58	Mus musculus vomeronasal 2, receptor 58 (Vmn2r58), mRNA.	Mm.469902
17489997	3.9975	4.489	0.1673	4.5843	0.1976	6.2416	0.6428	NM_177764	Vmn2r57	Mus musculus vomeronasal 2, receptor 57 (Vmn2r57), mRNA.	Mm.483785
17486554	9.4422	8.6373	-0.1285	10.3134	0.1273	13.1648	0.4795	NM_001104648	Vmn2r56	Mus musculus vomeronasal 2, receptor 56 (Vmn2r56), mRNA.	Mm.469869
17486549	30.0571	29.3406	-0.0348	30.8732	0.0387	18.9917	-0.6623	NM_001104645	Vmn2r55	Mus musculus vomeronasal 2, receptor 55 (Vmn2r55), mRNA.	Mm.469870
17486543	27.515	20.7354	-0.4081	25.8299	-0.0912	13.849	-0.9904	NM_001081449	Vmn2r54	Mus musculus vomeronasal 2, receptor 54 (Vmn2r54), mRNA.	Mm.389810
17486537	4.3394	3.4706	-0.3223	4.4839	0.0472	4.6472	0.0989	NM_001104644	Vmn2r53	Mus musculus vomeronasal 2, receptor 53 (Vmn2r53), mRNA.	Mm.469871
17486425	3.2357	2.1704	-0.5762	2.405	-0.4281	2.3566	-0.4574	NM_001105191	Vmn2r52	Mus musculus vomeronasal 2, receptor 52 (Vmn2r52), mRNA.	Mm.389802
17486418	5.1727	4.3915	-0.2362	3.7256	-0.4734	3.3227	-0.6386	NM_001105179	Vmn2r51	Mus musculus vomeronasal 2, receptor 51 (Vmn2r51), mRNA.	Mm.291126
17486390	16.8335	13.288	-0.3412	18.8061	0.1599	15.4802	-0.1209	NM_001105179	Vmn2r51	Mus musculus vomeronasal 2, receptor 51 (Vmn2r51), mRNA.	Mm.291126
17405627	3.062	2.9315	-0.0628	3.346	0.128	3.4828	0.1858	ENSMUST00000177184	Vmn2r5	cdna:known chromosome:NCBIM37:3:64294743:64313657:-1 gene:ENSMUSG00000068999 gene_biotype:protein_coding transcript_biotype:protein_coding	Mm.484957
17486399	2.7031	3.3311	0.3014	3.3631	0.3151	3.3012	0.2884	ENSMUST00000108550	Vmn2r49	cdna:known chromosome:NCBIM37:7:10561594:10577488:-1 gene:ENSMUSG00000078802 gene_biotype:protein_coding transcript_biotype:protein_coding	Mm.484763
17486299	21.4665	23.6302	0.1385	15.7402	-0.4476	23.1073	0.1063	ENSMUST00000164845	Vmn2r45	cdna:known chromosome:NCBIM37:7:9638195:9656745:1 gene:ENSMUSG00000090662 gene_biotype:protein_coding transcript_biotype:protein_coding	Mm.469890
17486292	3.7811	3.3582	-0.1711	3.4498	-0.1323	3.0192	-0.3246	ENSMUST00000166499	Vmn2r44	cdna:known chromosome:NCBIM37:7:9744080:9759858:1 gene:ENSMUSG00000091178 gene_biotype:protein_coding transcript_biotype:protein_coding	Mm.469891
17486283	26.4165	24.1313	-0.1305	17.0684	-0.6301	18.9949	-0.4758	NM_198961	Vmn2r43	Mus musculus vomeronasal 2, receptor 43 (Vmn2r43), mRNA.	Mm.247383
17486314	11.2276	11.9071	0.0848	8.1466	-0.4628	12.3372	0.136	NM_009493 // NM_009493	Vmn2r42 // Vmn2r42	Mus musculus vomeronasal 2, receptor 42 (Vmn2r42), mRNA. // Mus musculus vomeronasal 2, receptor 42 (Vmn2r42), mRNA.	Mm.359403 // Mm.359403
17486358	15.5206	14.2812	-0.1201	19.0985	0.2993	16.3969	0.0792	NM_009493 // NM_009493	Vmn2r42 // Vmn2r42	Mus musculus vomeronasal 2, receptor 42 (Vmn2r42), mRNA. // Mus musculus vomeronasal 2, receptor 42 (Vmn2r42), mRNA.	Mm.359403 // Mm.359403
17486270	11.6586	10.0036	-0.2209	13.8262	0.246	15.056	0.3689	NM_009493	Vmn2r42	Mus musculus vomeronasal 2, receptor 42 (Vmn2r42), mRNA.	Mm.359403
17486261	17.153	25.4881	0.5714	23.1408	0.432	13.8425	-0.3094	ENSMUST00000168807 // ENSMUST00000168807	Vmn2r41 // Vmn2r40	cdna:known chromosome:NCBIM37:7:9965676:9990380:1 gene:ENSMUSG00000090892 gene_biotype:protein_coding transcript_biotype:protein_coding	Mm.469892 // Mm.469893
17405621	2.2816	2.8096	0.3003	2.3269	0.0284	2.7629	0.2761	ENSMUST00000170280	Vmn2r4	cdna:known chromosome:NCBIM37:3:64192543:64213979:-1 gene:ENSMUSG00000092049 gene_biotype:protein_coding transcript_biotype:protein_coding	Mm.425135
17486324	3.6617	5.9874	0.7094	3.8331	0.066	4.8678	0.4108	ENSMUST00000174388 // ENSMUST00000174388	Vmn2r39 // Vmn2r50	cdna:known chromosome:NCBIM37:7:9147043:9163091:1 gene:ENSMUSG00000066836 gene_biotype:protein_coding transcript_biotype:protein_coding	Mm.469894
17486334	4.9499	6.9765	0.4951	4.142	-0.2571	5.374	0.1186	ENSMUST00000108554	Vmn2r38	cdna:known chromosome:NCBIM37:7:9079916:9103001:1 gene:ENSMUSG00000078806 gene_biotype:protein_coding transcript_biotype:protein_coding	Mm.469895
17486342	2.2323	2.5089	0.1685	2.6153	0.2285	2.8803	0.3677	NM_009489	Vmn2r37	Mus musculus vomeronasal 2, receptor 37 (Vmn2r37), mRNA.	Mm.302158
17486240	8.1049	10.1098	0.3189	9.7575	0.2677	8.5622	0.0792	NM_001105067	Vmn2r35	Mus musculus vomeronasal 2, receptor 35 (Vmn2r35), mRNA.	Mm.469824
17486230	12.8351	12.3986	-0.0499	8.6756	-0.5651	9.2052	-0.4796	ENSMUST00000173459	Vmn2r34	cdna:known chromosome:NCBIM37:7:7623598:7642224:-1 gene:ENSMUSG00000070841 gene_biotype:protein_coding transcript_biotype:protein_coding	---
17486374	25.5984	22.8302	-0.1651	25.0663	-0.0303	25.4272	-0.0097	ENSMUST00000173459	Vmn2r34	cdna:known chromosome:NCBIM37:7:7623598:7642224:-1 gene:ENSMUSG00000070841 gene_biotype:protein_coding transcript_biotype:protein_coding	---
17486223	42.0945	39.3294	-0.098	49.3034	0.2281	26.6926	-0.6572	NM_001105065	Vmn2r33	Mus musculus vomeronasal 2, receptor33 (Vmn2r33), mRNA.	---
17486209	15.25	17.533	0.2013	16.6907	0.1302	13.654	-0.1595	NM_001105065	Vmn2r33	Mus musculus vomeronasal 2, receptor33 (Vmn2r33), mRNA.	---
17486247	15.8997	14.8471	-0.0988	17.6011	0.1467	13.6551	-0.2196	NM_001105063	Vmn2r32	Mus musculus vomeronasal 2, receptor 32 (Vmn2r32), mRNA.	Mm.482571
17486216	7.9873	9.6016	0.2656	8.1253	0.0247	11.1594	0.4825	NM_001105063	Vmn2r32	Mus musculus vomeronasal 2, receptor 32 (Vmn2r32), mRNA.	Mm.482571
17486192	5.119	5.0232	-0.0273	4.2956	-0.253	6.2056	0.2777	AF011425	Vmn2r30	Mus musculus putative pheromone receptor (VR15) mRNA, complete cds.	Mm.458977 // Mm.461092
17405612	13.7452	10.9917	-0.3225	10.6027	-0.3745	14.4606	0.0732	NM_001104614	Vmn2r3	Mus musculus vomeronasal 2, receptor 3 (Vmn2r3), mRNA.	Mm.469887
17486367	34.031	38.841	0.1907	36.1414	0.0868	34.3922	0.0152	NM_001113468	Vmn2r29	Mus musculus vomeronasal 2, receptor 29 (Vmn2r29), transcript variant 1, mRNA.	Mm.387947 // Mm.465200
17486351	34.031	38.841	0.1907	36.1414	0.0868	34.3922	0.0152	NM_001113468	Vmn2r29	Mus musculus vomeronasal 2, receptor 29 (Vmn2r29), transcript variant 1, mRNA.	Mm.387947 // Mm.465200
17486159	50.3239	42.8484	-0.232	46.4279	-0.1163	41.8484	-0.2661	NR_003555	Vmn2r29	Mus musculus vomeronasal 2, receptor 29 (Vmn2r29), transcript variant 2, non-coding RNA.	Mm.387947 // Mm.465200
17486048	3.1378	2.5801	-0.2823	3.2366	0.0447	3.2679	0.0586	NM_001081405	Vmn2r28	Mus musculus vomeronasal 2, receptor 28 (Vmn2r28), mRNA.	Mm.425373
17470674	5.7549	5.0098	-0.2	8.0019	0.4756	10.1486	0.8184	NM_001104642	Vmn2r27	Mus musculus vomeronasal 2, receptor27 (Vmn2r27), mRNA.	Mm.469872
17462832	7.4917	5.474	-0.4527	6.456	-0.2147	4.9649	-0.5935	NM_019917	Vmn2r26	Mus musculus vomeronasal 2, receptor 26 (Vmn2r26), mRNA.	Mm.23795
17470665	3.9615	3.4059	-0.218	2.941	-0.4297	3.0314	-0.3861	ENSMUST00000162046	Vmn2r25	cdna:putative chromosome:NCBIM37:6:123772832:123803208:-1 gene:ENSMUSG00000072779 gene_biotype:protein_coding transcript_biotype:protein_coding	Mm.484595
17462823	5.2717	5.1421	-0.0359	6.3244	0.2627	7.6876	0.5443	NM_001104639	Vmn2r24	Mus musculus vomeronasal 2, receptor 24 (Vmn2r24), mRNA.	Mm.469873
17462816	5.7396	5.2712	-0.1228	5.0326	-0.1896	5.1183	-0.1653	NM_001104638	Vmn2r23	Mus musculus vomeronasal 2, receptor 23 (Vmn2r23), mRNA.	Mm.469874
17470654	3.4619	3.7508	0.1156	3.5465	0.0348	3.3502	-0.0473	ENSMUST00000170808	Vmn2r22	cdna:known chromosome:NCBIM37:6:123559776:123600653:-1 gene:ENSMUSG00000091719 gene_biotype:protein_coding transcript_biotype:protein_coding	Mm.469875
17470645	5.8193	5.7328	-0.0216	6.2712	0.1079	7.0706	0.281	ENSMUST00000163607	Vmn2r21	cdna:known chromosome:NCBIM37:6:123442526:123483424:-1 gene:ENSMUSG00000090960 gene_biotype:protein_coding transcript_biotype:protein_coding	Mm.469876
17470636	6.5504	7.3047	0.1572	7.8366	0.2586	5.724	-0.1946	NM_001104634	Vmn2r20	Mus musculus vomeronasal 2, receptor 20 (Vmn2r20), mRNA.	Mm.469877
17405606	3.1159	3.6459	0.2267	2.9064	-0.1004	5.4535	0.8076	NM_001104592	Vmn2r2	Mus musculus vomeronasal 2, receptor 2 (Vmn2r2), mRNA.	Mm.469888
17462805	2.8706	3.2921	0.1977	3.3292	0.2139	3.5528	0.3076	NM_001104632	Vmn2r19	Mus musculus vomeronasal 2, receptor 19 (Vmn2r19), mRNA.	Mm.469878
17455602	5.8603	5.6572	-0.0509	6.8011	0.2148	7.6776	0.3897	NM_001102582	Vmn2r18	Mus musculus vomeronasal 2, receptor 18 (Vmn2r18), mRNA.	Mm.469837
17440335	5.6635	5.0849	-0.1555	5.9995	0.0831	4.4347	-0.3529	NM_001104628	Vmn2r17	Mus musculus vomeronasal 2, receptor 17 (Vmn2r17), mRNA.	Mm.469879
17440328	5.4187	6.0739	0.1647	4.7754	-0.1823	4.1475	-0.3857	NM_001104627	Vmn2r16	Mus musculus vomeronasal 2, receptor 16 (Vmn2r16), mRNA.	Mm.469880
17450911	2.59	2.1312	-0.2813	3.07	0.2453	3.2577	0.3309	NM_001104626	Vmn2r15	Mus musculus vomeronasal 2, receptor 15 (Vmn2r15), mRNA.	Mm.469881
17450904	4.6887	4.0791	-0.2009	2.5904	-0.856	3.2245	-0.5401	NM_001104625	Vmn2r14	Mus musculus vomeronasal 2, receptor 14 (Vmn2r14), mRNA.	Mm.469882
17450884	4.6855	3.3727	-0.4743	3.4152	-0.4562	4.2086	-0.1548	NM_001104624	Vmn2r13	Mus musculus vomeronasal 2, receptor 13 (Vmn2r13), mRNA.	Mm.469883
17422933	2.6616	2.5376	-0.0688	2.6264	-0.0192	3.6376	0.4507	NM_009485 // NM_009485	Vmn2r123 // Vmn2r123	Mus musculus vomeronasal 2, receptor 123 (Vmn2r123), mRNA. // Mus musculus vomeronasal 2, receptor 123 (Vmn2r123), mRNA.	---
17434167	4.3403	3.961	-0.1319	4.4276	0.0287	3.9843	-0.1235	NM_009488	Vmn2r122	Mus musculus vomeronasal 2, receptor, 122 (Vmn2r122), transcript variant 1, mRNA.	Mm.377117 // Mm.458976
17548494	2.2216	2.7516	0.3087	2.1052	-0.0777	2.5492	0.1984	NM_009488	Vmn2r122	Mus musculus vomeronasal 2, receptor, 122 (Vmn2r122), transcript variant 1, mRNA.	Mm.377117 // Mm.458976
17544324	2.714	2.5698	-0.0788	2.4116	-0.1704	2.714	0	NM_001100616	Vmn2r121	Mus musculus vomeronasal 2, receptor 121 (Vmn2r121), mRNA.	Mm.388852
17346591	4.2604	4.3758	0.0386	5.1333	0.2689	5.3968	0.3411	NM_001104591	Vmn2r120	Mus musculus vomeronasal 2, receptor 120 (Vmn2r120), mRNA.	Mm.469889
17450897	12.6846	12.3491	-0.0387	9.0791	-0.4825	14.6675	0.2095	NM_001104623	Vmn2r12	Mus musculus vomeronasal 2, receptor 12 (Vmn2r12), mRNA.	Mm.469884
17346036	15.0747	15.5724	0.0469	13.4026	-0.1696	11.6319	-0.374	NM_001104582	Vmn2r118	Mus musculus vomeronasal 2, receptor 118 (Vmn2r118), mRNA.	Mm.461682
17341477	2.969	4.1173	0.4717	3.4845	0.231	3.392	0.1921	AB540948	Vmn2r117	Mus musculus domesticus V2Rp6 mRNA for vomeronasal 2 receptor p6, complete cds.	Mm.469847
17334052	3.5931	2.8191	-0.35	4.1705	0.215	4.0852	0.1852	NM_001104580	Vmn2r116	Mus musculus vomeronasal 2, receptor 116 (Vmn2r116), mRNA.	Mm.469848
17334045	4.086	3.1727	-0.365	3.2803	-0.3169	3.1868	-0.3586	AB540946	Vmn2r115	Mus musculus domesticus V2Rp4 mRNA for vomeronasal 2 receptor p4, complete cds.	Mm.469849
17341470	3.0719	3.5017	0.1889	4.2746	0.4766	7.2549	1.2398	AB540945	Vmn2r114	Mus musculus domesticus V2Rp3 mRNA for vomeronasal 2 receptor p3, complete cds.	Mm.469838
17341451	4.3346	3.98	-0.1231	5.011	0.2092	4.3924	0.0191	AB540949 // AB540949	Vmn2r113 // Vmn2r113	Mus musculus domesticus V2Rp7 mRNA for vomeronasal 2 receptor p7, complete cds.	Mm.469850 // Mm.469850
17334042	4.0893	3.8126	-0.1011	3.4203	-0.2577	4.0234	-0.0234	AB540949	Vmn2r113	Mus musculus domesticus V2Rp7 mRNA for vomeronasal 2 receptor p7, complete cds.	Mm.469850
17334037	4.0893	3.8126	-0.1011	3.4203	-0.2577	4.0234	-0.0234	AB540949	Vmn2r113	Mus musculus domesticus V2Rp7 mRNA for vomeronasal 2 receptor p7, complete cds.	Mm.469850
17334030	16.9471	11.1468	-0.6044	18.0101	0.0878	14.9924	-0.1768	AB540949	Vmn2r113	Mus musculus domesticus V2Rp7 mRNA for vomeronasal 2 receptor p7, complete cds.	Mm.469850
17334021	3.0021	2.6236	-0.1944	3.0021	0	2.5633	-0.228	AB540943	Vmn2r112	Mus musculus domesticus V2Rp1 mRNA for vomeronasal 2 receptor p1, complete cds.	---
17341426	2.5946	2.6043	0.0054	2.8721	0.1466	2.7299	0.0733	AB540944	Vmn2r111	Mus musculus domesticus V2Rp2 mRNA for vomeronasal 2 receptor p2, complete cds.	Mm.390947 // Mm.484955
17341333	2.61	3.0442	0.222	2.9893	0.1958	2.6068	-0.0018	NM_001104572	Vmn2r110	Mus musculus vomeronasal 2, receptor 110 (Vmn2r110), mRNA.	Mm.469851
17450877	2.3791	2.7117	0.1888	2.4374	0.0349	2.9378	0.3043	NM_001104622	Vmn2r11	Mus musculus vomeronasal 2, receptor 11 (Vmn2r11), mRNA.	Mm.469885
17341326	4.8328	6.2509	0.3712	5.6002	0.2126	5.4363	0.1698	NM_001104571	Vmn2r109	Mus musculus vomeronasal 2, receptor 109 (Vmn2r109), mRNA.	Mm.469852
17341319	5.5971	4.2006	-0.4141	4.1626	-0.4272	5.132	-0.1252	NM_001104570	Vmn2r108	Mus musculus vomeronasal 2, receptor 108 (Vmn2r108), mRNA.	Mm.469853
17333833	2.4441	2.4418	-0.0014	2.5539	0.0634	3.0157	0.3032	NM_001104569	Vmn2r107	Mus musculus vomeronasal 2, receptor 107 (Vmn2r107), mRNA.	Mm.484664
17341312	2.3269	2.8147	0.2746	2.8927	0.314	2.7413	0.2364	NM_001104568	Vmn2r106	Mus musculus vomeronasal 2, receptor 106 (Vmn2r106), mRNA.	Mm.469854
17341305	3.67	3.5898	-0.0319	3.627	-0.017	4.0939	0.1577	NM_001104567	Vmn2r105	Mus musculus vomeronasal 2, receptor 105 (Vmn2r105), mRNA.	Mm.379363
17341293	3.4885	2.7932	-0.3207	3.2557	-0.0996	5.6506	0.6958	NM_001104566	Vmn2r104	Mus musculus vomeronasal 2, receptor 104 (Vmn2r104), mRNA.	Mm.379039
17333826	2.1208	2.4921	0.2327	3.1655	0.5778	2.8087	0.4053	NM_001104565	Vmn2r103	Mus musculus vomeronasal 2, receptor 103 (Vmn2r103), mRNA.	Mm.469855
17333819	4.9	6.0701	0.3089	4.437	-0.1432	3.8232	-0.358	NM_001104564	Vmn2r102	Mus musculus vomeronasal 2, receptor 102 (Vmn2r102), mRNA.	Mm.469856
17333812	4.2335	2.8279	-0.5821	9.1609	1.1136	6.1119	0.5298	NM_001104563	Vmn2r101	Mus musculus vomeronasal 2, receptor 101 (Vmn2r101), mRNA.	Mm.469857
17333805	5.9329	3.4196	-0.7949	6.1505	0.052	3.647	-0.702	NM_001104562	Vmn2r100	Mus musculus vomeronasal 2, receptor 100 (Vmn2r100), mRNA.	Mm.469858
17450870	4.0751	3.2876	-0.3098	3.5228	-0.2101	4.3739	0.1021	AF011426	Vmn2r10	Mus musculus putative pheromone receptor (VR16) mRNA, complete cds.	Mm.261598
17398043	4.6616	6.9248	0.571	9.0755	0.9612	7.142	0.6155	NM_019918	Vmn2r1	Mus musculus vomeronasal 2, receptor 1 (Vmn2r1), mRNA.	Mm.57069
17487525	6.6673	5.7943	-0.2025	6.1287	-0.1215	6.7551	0.0189	NR_030707	Vmn1r-ps79	Mus musculus vomeronasal 1 receptor, pseudogene 79 (Vmn1r-ps79), non-coding RNA.	Mm.431911
17487615	6.6673	5.7943	-0.2025	6.1287	-0.1215	6.7551	0.0189	NR_030707	Vmn1r-ps79	Mus musculus vomeronasal 1 receptor, pseudogene 79 (Vmn1r-ps79), non-coding RNA.	Mm.431911
17285769	2.5355	3.6115	0.5103	2.6563	0.0671	4.8546	0.9371	NM_134211	Vmn1r-ps103	Mus musculus vomeronasal 1 receptor, pseudogene 103 (Vmn1r-ps103), mRNA.	Mm.377201
17487513	5.2844	9.7529	0.8841	7.1205	0.4302	3.8298	-0.4645	NM_001166723	Vmn1r94	Mus musculus vomeronasal 1 receptor 94 (Vmn1r94), mRNA.	Mm.480273
17487605	6.3573	5.3241	-0.2559	5.323	-0.2562	6.9762	0.134	NM_207547	Vmn1r93	Mus musculus vomernasal 1 receptor Vmn1r93 (Vmn1r93), mRNA.	Mm.377932
17487511	6.3573	5.3241	-0.2559	5.323	-0.2562	6.9762	0.134	NM_207547	Vmn1r93	Mus musculus vomernasal 1 receptor Vmn1r93 (Vmn1r93), mRNA.	Mm.377932
17474724	11.8554	9.043	-0.3907	10.8456	-0.1284	11.984	0.0156	NM_001166736	Vmn1r91	Mus musculus vomeronasal 1 receptor 91 (Vmn1r91), mRNA.	Mm.480264
17486727	8.8478	7.9469	-0.1549	14.1532	0.6777	10.6031	0.2611	NM_001244031	Vmn1r90	Mus musculus vomeronasal 1 receptor 90 (Vmn1r90), mRNA.	---
17458940	22.4803	29.7983	0.4066	33.9195	0.5935	40.206	0.8387	NM_134185	Vmn1r9	Mus musculus vomeronasal 1 receptor 9 (Vmn1r9), mRNA.	Mm.377181
17473854	5.7679	5.036	-0.1958	3.2374	-0.8332	4.6999	-0.2954	NM_134226	Vmn1r89	Mus musculus vomeronasal 1 receptor 89 (Vmn1r89), mRNA.	Mm.377214
17473852	12.1937	9.1539	-0.4137	12.8478	0.0754	15.0075	0.2995	NM_001167537	Vmn1r88	Mus musculus vomeronasal 1 receptor, 88 (Vmn1r88), mRNA.	Mm.480295
17486648	3.9029	5.4753	0.4884	4.8948	0.3267	6.5123	0.7386	NM_134227	Vmn1r87	Mus musculus vomeronasal 1 receptor 87 (Vmn1r87), mRNA.	Mm.377215
17486646	2.8052	2.8512	0.0235	3.4133	0.283	2.4987	-0.167	NM_001167536	Vmn1r86	Mus musculus vomeronasal 1 receptor 86 (Vmn1r86), mRNA.	Mm.480296
17486644	7.1865	6.0248	-0.2544	5.2539	-0.4519	3.8312	-0.9075	NM_145847	Vmn1r85	Mus musculus vomeronasal 1 receptor 85 (Vmn1r85), mRNA.	Mm.377268
17486527	5.9262	4.7825	-0.3093	4.9712	-0.2535	3.5912	-0.7226	NM_134233	Vmn1r84	Mus musculus vomeronasal 1 receptor 84 (Vmn1r84), mRNA.	Mm.434341
17486521	2.7746	2.7142	-0.0318	2.5008	-0.1499	2.3112	-0.2636	ENSMUST00000086229	Vmn1r83	cdna:known chromosome:NCBIM37:7:12906529:12907524:-1 gene:ENSMUSG00000066804 gene_biotype:protein_coding transcript_biotype:protein_coding	Mm.377199
17473742	5.1393	6.8628	0.4172	6.1771	0.2654	7.4451	0.5347	NM_134234	Vmn1r82	Mus musculus vomeronasal 1 receptor 82 (Vmn1r82), mRNA.	Mm.377220
17486519	2.6447	2.676	0.017	3.1848	0.2681	3.3421	0.3376	NM_134210	Vmn1r81	Mus musculus vomeronasal 1 receptor 81 (Vmn1r81), mRNA.	Mm.377200
17473736	7.047	9.1639	0.3789	7.455	0.0812	5.2798	-0.4165	NM_134204	Vmn1r80	Mus musculus vomeronasal 1 receptor 80 (Vmn1r80), mRNA.	Mm.438893
17458936	2.814	2.6625	-0.0799	2.6974	-0.0611	2.7533	-0.0315	NM_134187	Vmn1r8	Mus musculus vomeronasal 1 receptor 8 (Vmn1r8), mRNA.	Mm.222638
17473734	7.2126	3.3963	-1.0865	4.3703	-0.7228	7.2972	0.0168	NM_001166835	Vmn1r79	Mus musculus vomeronasal 1 receptor 79 (Vmn1r79), mRNA.	Mm.484984
17473732	5.2933	7.8254	0.564	7.1863	0.4411	5.5639	0.0719	NM_134208	Vmn1r78	Mus musculus vomeronasal 1 receptor 78 (Vmn1r78), mRNA.	Mm.377198
17473730	3.1269	3.2893	0.0731	3.3449	0.0972	4.5697	0.5474	NM_001166731	Vmn1r77	Mus musculus vomeronasal 1 receptor 77 (Vmn1r77), mRNA.	Mm.484974
17486517	5.8048	4.4656	-0.3784	4.3275	-0.4237	6.0764	0.066	NM_134205	Vmn1r76	Mus musculus vomeronasal 1 receptor 76 (Vmn1r76), mRNA.	Mm.377195
17473728	6.906	6.8236	-0.0173	6.884	-0.0046	8.0978	0.2297	NM_134207	Vmn1r75	Mus musculus vomeronasal 1 receptor 75 (Vmn1r75), mRNA.	Mm.377197
17473726	5.5988	5.4834	-0.03	7.1282	0.3484	5.7899	0.0484	NM_134206	Vmn1r74	Mus musculus vomeronasal 1 receptor 74 (Vmn1r74), mRNA.	Mm.377196
17473724	3.7413	3.5882	-0.0603	4.874	0.3816	3.838	0.0368	NM_134203	Vmn1r73	Mus musculus vomeronasal 1 receptor 73 (Vmn1r73), mRNA.	Mm.377193
17486513	3.5876	2.9233	-0.2954	5.3183	0.568	3.5388	-0.0198	NM_145843	Vmn1r72	Mus musculus vomeronasal 1 receptor 72 (Vmn1r72), mRNA.	Mm.377264
17486465	3.4582	2.8679	-0.27	3.1414	-0.1386	3.8071	0.1387	NM_145848	Vmn1r71	Mus musculus vomeronasal 1 receptor 71 (Vmn1r71), mRNA.	Mm.451639
17473669	5.9845	4.9826	-0.2643	3.8858	-0.623	4.8563	-0.3014	NM_134228	Vmn1r70	Mus musculus vomeronasal 1 receptor 70 (Vmn1r70), mRNA.	Mm.222634
17467144	17.9115	13.5064	-0.4072	15.7576	-0.1848	17.2073	-0.0579	NM_001166710	Vmn1r7	Mus musculus vomeronasal 1 receptor 7 (Vmn1r7), mRNA.	Mm.480245
17486457	3.6597	3.0046	-0.2846	3.5298	-0.0521	4.2077	0.2013	NM_145842	Vmn1r69	Mus musculus vomeronasal 1 receptor 69 (Vmn1r69), mRNA.	Mm.222635
17486455	2.9079	2.1673	-0.4241	3.1412	0.1113	3.4989	0.2669	NM_001172072	Vmn1r68	Mus musculus vomeronasal 1 receptor 68 (Vmn1r68), mRNA.	Mm.480301
17473666	4.9497	3.4885	-0.5047	4.32	-0.1963	4.5741	-0.1139	NM_134229	Vmn1r67	Mus musculus vomeronasal 1 receptor 67 (Vmn1r67), mRNA.	Mm.377216
17486432	4.3186	3.2374	-0.4157	3.4538	-0.3224	3.6258	-0.2522	NM_134230	Vmn1r66	Mus musculus vomeronasal 1 receptor 66 (Vmn1r66), mRNA.	Mm.222637
17486067	3.35	3.6311	0.1163	4.4676	0.4153	4.9634	0.5672	NM_030738	Vmn1r65	Mus musculus vomeronasal 1 receptor 65 (Vmn1r65), mRNA.	Mm.160378
17486065	2.7196	2.4358	-0.159	2.7638	0.0233	3.2374	0.2514	NM_207544	Vmn1r64	Mus musculus vomeronasal 1 receptor 64 (Vmn1r64), mRNA.	Mm.377929
17498546	14.1086	13.8942	-0.0221	13.8077	-0.0311	12.337	-0.1936	NM_030742	Vmn1r63	Mus musculus vomeronasal 1 receptor 63 (Vmn1r63), mRNA.	Mm.160382
17486060	14.1086	13.8942	-0.0221	13.8077	-0.0311	12.337	-0.1936	NM_030742	Vmn1r63	Mus musculus vomeronasal 1 receptor 63 (Vmn1r63), mRNA.	Mm.160382
17498542	12.1397	13.028	0.1019	15.0376	0.3088	11.7347	-0.0489	NM_030741	Vmn1r62	Mus musculus vomeronasal 1 receptor 62 (Vmn1r62), mRNA.	Mm.160381
17473519	12.1397	13.028	0.1019	15.0376	0.3088	11.7347	-0.0489	NM_030741	Vmn1r62	Mus musculus vomeronasal 1 receptor 62 (Vmn1r62), mRNA.	Mm.160381
17486058	2.3303	2.5475	0.1286	3.2496	0.4797	3.1956	0.4556	NM_001166733	Vmn1r61	Mus musculus vomeronasal 1 receptor 61 (Vmn1r61), mRNA.	Mm.479999
17486055	3.5044	3.3717	-0.0557	7.6706	1.1301	3.9174	0.1607	NM_001166732	Vmn1r60	Mus musculus vomeronasal 1 receptor 60 (Vmn1r60), mRNA.	Mm.480267
17458932	2.4047	2.5411	0.0796	2.2168	-0.1174	2.6854	0.1593	ENSMUST00000079669	Vmn1r6	cdna:known chromosome:NCBIM37:6:56952294:56953351:1 gene:ENSMUSG00000058923 gene_biotype:protein_coding transcript_biotype:protein_coding	Mm.377173
17486044	4.8201	4.4905	-0.1022	4.1965	-0.1999	3.6408	-0.4048	ENSMUST00000074132	Vmn1r59	cdna:known chromosome:NCBIM37:7:5405002:5406440:-1 gene:ENSMUSG00000074401 gene_biotype:protein_coding transcript_biotype:protein_coding	Mm.377928
17486039	4.388	4.9453	0.1725	5.1929	0.243	4.6955	0.0977	NM_030739 // NM_030739	Vmn1r58 // Vmn1r58	Mus musculus vomeronasal 1 receptor 58 (Vmn1r58), mRNA. // Mus musculus vomeronasal 1 receptor 58 (Vmn1r58), mRNA.	Mm.261621 // Mm.261621
17473512	2.6153	2.6153	0	2.6576	0.0232	3.5774	0.4519	NM_001166734	Vmn1r57	Mus musculus vomeronasal 1 receptor 57 (Vmn1r57), mRNA.	Mm.480266
17486019	2.5684	2.2004	-0.2231	2.4827	-0.049	3.1411	0.2904	NM_030740 // NM_030740	Vmn1r56 // Vmn1r56	Mus musculus vomeronasal 1 receptor 56 (Vmn1r56), mRNA. // Mus musculus vomeronasal 1 receptor 56 (Vmn1r56), mRNA.	Mm.160380 // Mm.160380
17486015	3.3639	3.9378	0.2272	3.4976	0.0562	5.5342	0.7182	ENSMUST00000098844	Vmn1r55	cdna:known chromosome:NCBIM37:7:5097820:5099103:-1 gene:ENSMUSG00000074402 gene_biotype:protein_coding transcript_biotype:protein_coding	Mm.480286
17460773	6.6314	5.0731	-0.3864	6.8134	0.0391	5.5776	-0.2497	NM_053224	Vmn1r54	Mus musculus vomeronasal 1 receptor 54 (Vmn1r54), mRNA.	Mm.377148
17468891	5.2696	30.8131	2.5478	27.3553	2.376	28.0086	2.4101	NM_053226	Vmn1r53	Mus musculus vomeronasal 1 receptor 53 (Vmn1r53), mRNA.	Mm.434332
17460768	2.0474	2.2215	0.1177	1.9138	-0.0974	2.6557	0.3753	NM_053222	Vmn1r52	Mus musculus vomeronasal 1 receptor 52 (Vmn1r52), mRNA.	Mm.435482
17460762	4.0007	4.6528	0.2178	5.3398	0.4165	4.5292	0.179	ENSMUST00000174204	Vmn1r51	cdna:known chromosome:NCBIM37:6:90072637:90080984:1 gene:ENSMUSG00000062818 gene_biotype:protein_coding transcript_biotype:protein_coding	Mm.20471
17460760	9.0362	6.6987	-0.4318	10.1596	0.169	8.4293	-0.1003	NM_053225	Vmn1r50	Mus musculus vomeronasal 1 receptor 50 (Vmn1r50), mRNA.	Mm.377149
17458928	2.4975	3.2967	0.4005	3.1884	0.3524	2.751	0.1395	ENSMUST00000164307	Vmn1r5	cdna:known chromosome:NCBIM37:6:56935289:56936344:1 gene:ENSMUSG00000090346 gene_biotype:protein_coding transcript_biotype:protein_coding	Mm.377172
17468889	2.8677	3.5187	0.2952	3.916	0.4495	3.8807	0.4364	NM_011911	Vmn1r49	Mus musculus vomeronasal 1, receptor 49 (Vmn1r49), mRNA.	Mm.89985
17468887	6.0807	6.2673	0.0436	6.3913	0.0719	6.3656	0.0661	NM_053218	Vmn1r48	Mus musculus vomeronasal 1 receptor 48 (Vmn1r48), mRNA.	Mm.425336
17460758	2.511	2.7102	0.1101	2.2162	-0.1802	2.321	-0.1135	NM_053219	Vmn1r47	Mus musculus vomeronasal 1 receptor 47 (Vmn1r47), mRNA.	Mm.377143
17460756	4.0211	6.6339	0.7223	8.4552	1.0722	5.525	0.4584	NM_053229	Vmn1r46	Mus musculus vomeronasal 1 receptor 46 (Vmn1r46), mRNA.	Mm.377153
17468882	5.9819	5.2795	-0.1802	8.4185	0.4929	6.0133	0.0075	NM_011684	Vmn1r45	Mus musculus vomeronasal 1 receptor 45 (Vmn1r45), mRNA.	Mm.431981
17460752	10.1466	10.5522	0.0565	12.7125	0.3252	9.8581	-0.0416	ENSMUST00000089420	Vmn1r44	cdna:known chromosome:NCBIM37:6:89843171:89844278:1 gene:ENSMUSG00000068234 gene_biotype:protein_coding transcript_biotype:protein_coding	Mm.377151
17468879	41.422	53.1333	0.3592	47.9067	0.2098	55.054	0.4105	NM_053220	Vmn1r43	Mus musculus vomeronasal 1 receptor 43 (Vmn1r43), mRNA.	Mm.431989
17468876	4.2479	4.5482	0.0985	4.8871	0.2022	5.0743	0.2564	NM_053221	Vmn1r42	Mus musculus vomeronasal 1 receptor 42 (Vmn1r42), mRNA.	Mm.349358
17460749	6.0742	5.6837	-0.0959	5.6753	-0.098	5.8777	-0.0474	NM_053230	Vmn1r41	Mus musculus vomeronasal 1 receptor 41 (Vmn1r41), mRNA.	Mm.377154
17460747	6.6763	6.5252	-0.033	8.7889	0.3966	8.4681	0.343	NM_053228	Vmn1r40	Mus musculus vomeronasal 1 receptor 40 (Vmn1r40), mRNA.	Mm.377152
17458924	9.1458	11.6199	0.3454	8.8306	-0.0506	9.8793	0.1113	ENSMUST00000176838	Vmn1r4	cdna:known chromosome:NCBIM37:6:56874016:56908094:1 gene:ENSMUSG00000071893 gene_biotype:protein_coding transcript_biotype:protein_coding	Mm.222754 // Mm.490855
17467306	3.5614	2.9172	-0.2879	3.2365	-0.138	4.5814	0.3633	NM_001166720	Vmn1r39	Mus musculus vomeronasal 1 receptor 39 (Vmn1r39), mRNA.	Mm.484975
17467304	3.5214	3.2207	-0.1288	3.2374	-0.1213	2.9084	-0.276	NM_134168	Vmn1r38	Mus musculus vomeronasal 1 receptor 38 (Vmn1r38), mRNA.	Mm.377167
17459248	2.7115	2.1966	-0.3038	2.4133	-0.1681	2.4745	-0.132	NM_134165	Vmn1r37	Mus musculus vomeronasal 1 receptor 37 (Vmn1r37), mRNA.	Mm.377164
17467302	13.7926	12.221	-0.1745	17.3558	0.3315	13.3032	-0.0521	NM_134166	Vmn1r36	Mus musculus vomeronasal 1 receptor 36 (Vmn1r36), mRNA.	Mm.377165
17467300	3.584	2.9649	-0.2736	3.584	0	3.584	0	NM_134167	Vmn1r35	Mus musculus vomeronasal 1 receptor 35 (Vmn1r35), mRNA.	Mm.377166
17467298	13.4767	15.4525	0.1974	14.1999	0.0754	16.161	0.262	NM_001166719	Vmn1r34	Mus musculus vomeronasal 1 receptor 34 (Vmn1r34), mRNA.	Mm.480276
17467296	3.0778	2.8	-0.1365	4.0981	0.413	3.8327	0.3165	NM_134169	Vmn1r33	Mus musculus vomeronasal 1 receptor 33 (Vmn1r33), mRNA.	Mm.451648
17467290	4.7932	5.0217	0.0672	5.2	0.1175	4.2883	-0.1606	NM_134170	Vmn1r32	Mus musculus vomeronasal 1 receptor 32 (Vmn1r32), mRNA.	Mm.222748
17467203	2.5625	2.2578	-0.1826	2.2607	-0.1808	2.8233	0.1398	NM_001166729	Vmn1r31	Mus musculus vomeronasal 1 receptor 31 (Vmn1r31), mRNA.	Mm.480268
17467199	3.4961	4.0343	0.2066	3.2594	-0.1011	3.09	-0.1782	ENSMUST00000078890	Vmn1r30	cdna:known chromosome:NCBIM37:6:58384836:58385888:-1 gene:ENSMUSG00000057144 gene_biotype:protein_coding transcript_biotype:protein_coding	Mm.389764
17422946	3.0509	3.313	0.1189	3.3772	0.1466	4.223	0.469	NM_001167535	Vmn1r3	Mus musculus vomeronasal 1 receptor 3 (Vmn1r3), mRNA.	Mm.377218 // Mm.484976
17459010	2.4044	2.522	0.0689	2.5638	0.0926	2.1297	-0.175	ENSMUST00000168416	Vmn1r29	cdna:known chromosome:NCBIM37:6:58257262:58258284:1 gene:ENSMUSG00000091734 gene_biotype:protein_coding transcript_biotype:protein_coding	Mm.377156
17459005	3.7393	2.8453	-0.3942	3.4772	-0.1048	5.1439	0.4601	ENSMUST00000060521	Vmn1r28	cdna:known chromosome:NCBIM37:6:58214415:58216651:1 gene:ENSMUSG00000043361 gene_biotype:protein_coding transcript_biotype:protein_coding	Mm.222640 // Mm.490138
17467197	9.9797	6.3264	-0.6576	8.3126	-0.2637	3.8733	-1.3654	NM_134436	Vmn1r27	Mus musculus vomeronasal 1 receptor 27 (Vmn1r27), mRNA.	Mm.389781
17467195	6.6471	7.4652	0.1674	6.1648	-0.1087	6.654	0.0015	NM_134172	Vmn1r26	Mus musculus vomeronasal 1 receptor 26 (Vmn1r26), mRNA.	Mm.377170
17467193	4.4136	5.036	0.1903	3.3225	-0.4097	3.8312	-0.2042	NM_053238	Vmn1r25	Mus musculus vomeronasal 1 receptor 25 (Vmn1r25), mRNA.	Mm.431972
17467191	8.281	10.2722	0.3109	11.758	0.5058	8.6378	0.0609	NM_134173	Vmn1r24	Mus musculus vomeronasal 1 receptor 24 (Vmn1r24), mRNA.	Mm.377171
17352368	4.3793	4.6202	0.0773	4.5046	0.0407	6.8042	0.6357	ENSMUST00000165255	Vmn1r238	cdna:known chromosome:NCBIM37:18:3122455:3123465:-1 gene:ENSMUSG00000091539 gene_biotype:protein_coding transcript_biotype:protein_coding	Mm.480293
17333903	3.1248	3.7268	0.2542	4.048	0.3734	3.8781	0.3116	ENSMUST00000077301	Vmn1r237	cdna:known chromosome:NCBIM37:17:21450927:21451873:1 gene:ENSMUSG00000058030 gene_biotype:protein_coding transcript_biotype:protein_coding	Mm.405416
17333899	3.1668	4.891	0.6271	3.796	0.2615	4.276	0.4332	NM_134201	Vmn1r236	Mus musculus vomeronasal 1 receptor 236 (Vmn1r236), mRNA.	Mm.432089
17333895	5.4821	3.4713	-0.6593	3.2191	-0.7681	3.6408	-0.5905	NM_134199	Vmn1r235	Mus musculus vomeronasal 1 receptor 235 (Vmn1r235), mRNA.	Mm.222636
17333893	4.0955	4.6902	0.1956	4.8243	0.2363	5.5539	0.4395	NM_134198	Vmn1r234	Mus musculus vomeronasal 1 receptor 234 (Vmn1r234), mRNA.	Mm.377189
17341354	5.8256	5.4438	-0.0978	5.9596	0.0328	9.6159	0.723	NM_134202	Vmn1r233	Mus musculus vomeronasal 1 receptor 233 (Vmn1r233), mRNA.	Mm.377192
17341350	8.4682	9.8897	0.2239	10.1988	0.2683	6.9005	-0.2954	NM_134193	Vmn1r232	Mus musculus vomeronasal 1 receptor 232 (Vmn1r232), mRNA.	Mm.451646
17341346	3.038	2.8792	-0.0775	3.0027	-0.0169	3.2509	0.0978	NM_134196	Vmn1r231	Mus musculus vomeronasal 1 receptor 231 (Vmn1r231), mRNA.	Mm.222642
17333852	2.6837	3.0867	0.2019	3.1605	0.2359	2.9435	0.1333	NM_134197	Vmn1r230	Mus musculus vomeronasal 1 receptor 230 (Vmn1r230), mRNA.	Mm.377188
17467189	2.6352	2.7056	0.038	1.9878	-0.4067	2.7087	0.0397	NM_134179	Vmn1r23	Mus musculus vomeronasal 1 receptor 23 (Vmn1r23), mRNA.	Mm.377176
17333850	15.1332	11.4936	-0.3969	11.5506	-0.3897	15.7031	0.0533	NM_134190	Vmn1r229	Mus musculus vomeronasal 1 receptor 229 (Vmn1r229), mRNA.	Mm.377183
17341342	2.7641	2.3303	-0.2463	2.8257	0.0318	4.3563	0.6563	NM_134192	Vmn1r228	Mus musculus vomeronasal 1 receptor 228 (Vmn1r228), mRNA.	Mm.222639
17333848	6.3052	5.1066	-0.3042	6.0498	-0.0597	4.4269	-0.5103	NM_134195	Vmn1r227	Mus musculus vomeronasal 1 receptor 227 (Vmn1r227), mRNA.	Mm.377187
17333846	3.3297	3.9177	0.2346	3.4142	0.0361	3.762	0.1761	NM_134191	Vmn1r226	Mus musculus vomeronasal 1 receptor 226 (Vmn1r226), mRNA.	Mm.377184
17333842	11.8214	9.8878	-0.2577	10.3064	-0.1979	15.53	0.3937	NM_134194	Vmn1r225	Mus musculus vomeronasal 1 receptor 225 (Vmn1r225), mRNA.	Mm.377186
17333840	3.5388	3.3313	-0.0872	4.2593	0.2673	4.1784	0.2397	NM_001166735	Vmn1r224	Mus musculus vomeronasal 1 receptor 224 (Vmn1r224), mRNA.	Mm.480265
17285803	3.0935	3.8862	0.3291	4.5663	0.5618	3.7786	0.2886	NM_001083311	Vmn1r223	Mus musculus vomeronasal 1 receptor 223 (Vmn1r223), mRNA.	Mm.455332
17291115	3.0838	3.0491	-0.0163	3.3293	0.1105	3.4323	0.1545	ENSMUST00000077116	Vmn1r222	cdna:known chromosome:NCBIM37:13:23323935:23324988:-1 gene:ENSMUSG00000061022 gene_biotype:protein_coding transcript_biotype:protein_coding	Mm.377226
17291064	3.1215	4.0263	0.3672	3.9661	0.3455	3.5233	0.1747	ENSMUST00000075055 // ENSMUST00000075055	Vmn1r221 // Vmn1r189	cdna:known chromosome:NCBIM37:13:22193497:22194633:-1 gene:ENSMUSG00000061222 gene_biotype:protein_coding transcript_biotype:protein_coding	Mm.377265 // Mm.480288
17285801	3.5538	2.6039	-0.4487	2.2	-0.6919	2.6596	-0.4182	NM_001167542	Vmn1r221	Mus musculus vomeronasal 1 receptor 221 (Vmn1r221), mRNA.	Mm.480288
17291113	2.2442	2.2179	-0.017	2.0334	-0.1424	2.9445	0.3918	NM_134237	Vmn1r220	Mus musculus vomeronasal 1 receptor 220 (Vmn1r220), mRNA.	Mm.377223
17467187	3.6694	3.415	-0.1037	4.3292	0.2385	3.5768	-0.0369	NM_134178	Vmn1r22	Mus musculus vomeronasal 1 receptor 22 (Vmn1r22), mRNA.	Mm.377175
17285799	3.6296	3.5663	-0.0254	3.0366	-0.2573	3.0137	-0.2683	NM_134238	Vmn1r219	Mus musculus vomeronasal 1 receptor 219 (Vmn1r219), mRNA.	Mm.377224
17285797	3.3386	2.4931	-0.4213	3.0161	-0.1466	3.3545	0.0068	NM_134222	Vmn1r218	Mus musculus vomeronasal 1 receptor 218 (Vmn1r218), mRNA.	Mm.377210
17291111	7.9305	7.3235	-0.1149	8.0097	0.0143	10.541	0.4105	NM_134239	Vmn1r217	Mus musculus vomeronasal 1 receptor 217 (Vmn1r217), mRNA.	Mm.377225
17285793	2.7246	2.8091	0.0441	2.4577	-0.1487	3.0671	0.1708	ENSMUST00000080253	Vmn1r216	cdna:known chromosome:NCBIM37:13:23190940:23191998:1 gene:ENSMUSG00000057799 gene_biotype:protein_coding transcript_biotype:protein_coding	Mm.377229
17285789	3.9	3.3685	-0.2114	3.6168	-0.1088	3.6323	-0.1026	ENSMUST00000072972	Vmn1r215	cdna:known chromosome:NCBIM37:13:23167612:23168659:1 gene:ENSMUSG00000056882 gene_biotype:protein_coding transcript_biotype:protein_coding	Mm.377207
17285785	3.3955	5.249	0.6284	4.5522	0.4229	5.455	0.6839	ENSMUST00000074252	Vmn1r214	cdna:known chromosome:NCBIM37:13:23126163:23127389:1 gene:ENSMUSG00000061829 gene_biotype:protein_coding transcript_biotype:protein_coding	Mm.377204
17285783	19.4023	13.9182	-0.4793	26.5319	0.4515	14.2588	-0.4444	NM_134215	Vmn1r213	Mus musculus vomeronasal 1 receptor 213 (Vmn1r213), mRNA.	Mm.378580
17291104	2.676	3.7316	0.4797	5.2801	0.9805	7.6236	1.5104	ENSMUST00000095960	Vmn1r212	cdna:known chromosome:NCBIM37:13:22974911:22976074:-1 gene:ENSMUSG00000071490 gene_biotype:protein_coding transcript_biotype:protein_coding	Mm.377227
17291098	3.5178	3.1995	-0.1368	2.619	-0.4257	2.7604	-0.3498	ENSMUST00000073728	Vmn1r211	cdna:known chromosome:NCBIM37:13:22943428:22944412:-1 gene:ENSMUSG00000063998 gene_biotype:protein_coding transcript_biotype:protein_coding	Mm.377228
17291096	3.4528	2.2579	-0.6128	2.4551	-0.492	3.0798	-0.1649	NM_134235	Vmn1r210	Mus musculus vomeronasal 1 receptor 210 (Vmn1r210), mRNA.	Mm.377221
17467181	2.346	2.3519	0.0036	1.8896	-0.3121	2.5664	0.1295	ENSMUST00000081186	Vmn1r21	cdna:known chromosome:NCBIM37:6:57793458:57794487:-1 gene:ENSMUSG00000058588 gene_biotype:protein_coding transcript_biotype:protein_coding	Mm.377179
17291094	3.9915	3.6208	-0.1406	3.068	-0.3796	3.4023	-0.2304	NM_001013787	Vmn1r209	Mus musculus vomeronasal 1 receptor 209 (Vmn1r209), mRNA.	Mm.377950
17285780	8.1284	6.0486	-0.4264	9.5947	0.2393	15.3082	0.9133	NM_134218 // NM_134218	Vmn1r208 // Vmn1r208	Mus musculus vomeronasal 1 receptor 208 (Vmn1r208), mRNA. // Mus musculus vomeronasal 1 receptor 208 (Vmn1r208), mRNA.	Mm.390562 // Mm.390562
17291091	8.0149	10.4201	0.3786	7.5946	-0.0777	9.4865	0.2432	ENSMUST00000124841	Vmn1r208	cdna:novel chromosome:NCBIM37:13:22864196:22865194:-1 gene:ENSMUSG00000071493 gene_biotype:protein_coding transcript_biotype:protein_coding	Mm.390562
17291085	9.6406	7.7184	-0.3208	9.4447	-0.0296	9.3172	-0.0492	ENSMUST00000110445 // ENSMUST00000110445	Vmn1r207-ps // Vmn1r206	cdna:known chromosome:NCBIM37:13:22711870:22713004:-1 gene:ENSMUSG00000071495 gene_biotype:protein_coding transcript_biotype:protein_coding	Mm.377205 // Mm.480282
17291089	2.9699	2.4455	-0.2802	2.4482	-0.2787	2.3844	-0.3167	NM_001166709	Vmn1r207-ps	Mus musculus vomeronasal 1 receptor 207, pseudogene (Vmn1r207-ps), mRNA.	Mm.480282
17291081	4.0251	4.9995	0.3128	4.8578	0.2713	4.1485	0.0436	ENSMUST00000074324	Vmn1r205	cdna:known chromosome:NCBIM37:13:22683769:22684869:-1 gene:ENSMUSG00000064243 gene_biotype:protein_coding transcript_biotype:protein_coding	Mm.377206
17285775	3.5083	3.0566	-0.1988	2.5458	-0.4627	2.6808	-0.3881	NM_001045544	Vmn1r204	Mus musculus vomeronasal 1 receptor 204 (Vmn1r204), mRNA.	Mm.432450
17285773	3.2049	2.3303	-0.4597	3.856	0.2668	4.1285	0.3653	NM_134236	Vmn1r203	Mus musculus vomeronasal 1 receptor 203 (Vmn1r203), mRNA.	Mm.377222
17291076	2.5492	4.933	0.9524	5.2373	1.0388	4.7133	0.8867	NM_134224	Vmn1r202	Mus musculus vomeronasal 1 receptor 202 (Vmn1r202), mRNA.	Mm.377212
17285771	2.9647	2.5446	-0.2204	2.9647	0	3.2374	0.1269	NM_134221	Vmn1r201	Mus musculus vomeronasal 1 receptor 201 (Vmn1r201), mRNA.	Mm.377209
17285765	2.2652	2.2865	0.0135	2.186	-0.0513	2.2543	-0.007	ENSMUST00000091731	Vmn1r200	cdna:known chromosome:NCBIM37:13:22486816:22487878:1 gene:ENSMUSG00000069291 gene_biotype:protein_coding transcript_biotype:protein_coding	Mm.377202
17458960	13.3903	4.098	-1.7082	16.1706	0.2722	12.8046	-0.0645	NM_001101533	Vmn1r20	Mus musculus vomeronasal 1 receptor 20 (Vmn1r20), mRNA.	Mm.473685
17411489	33.7982	27.8374	-0.2799	39.0185	0.2072	35.8928	0.0867	NM_001167534	Vmn1r2	Mus musculus vomeronasal 1 receptor 2 (Vmn1r2), mRNA.	Mm.480297
17285763	2.42	3.6376	0.588	3.8371	0.665	2.0929	-0.2095	NM_134213	Vmn1r199	Mus musculus vomeronasal 1 receptor 199 (Vmn1r199), mRNA.	Mm.377203
17285761	3.3715	2.7553	-0.2912	3.7338	0.1472	3.3588	-0.0054	NM_134220	Vmn1r198	Mus musculus vomeronasal 1 receptor 198 (Vmn1r198), mRNA.	Mm.377208
17285759	3.1881	2.2558	-0.499	2.6334	-0.2757	2.7197	-0.2293	NM_134244	Vmn1r197	Mus musculus vomeronasal 1 receptor 197 (Vmn1r197), mRNA.	Mm.378582
17285757	4.6573	6.0596	0.3797	5.2463	0.1718	4.589	-0.0213	NM_001167541	Vmn1r196	Mus musculus vomeronasal 1 receptor 196 (Vmn1r196), mRNA.	Mm.480290
17285753	3.7509	3.3159	-0.1778	4.3936	0.2282	3.1844	-0.2362	NM_134223	Vmn1r195	Mus musculus vomeronasal 1 receptor 195 (Vmn1r195), mRNA.	Mm.377211
17285751	3.0623	3.5143	0.1986	3.8958	0.3473	3.6604	0.2574	NM_001080972	Vmn1r194	Mus musculus vomeronasal 1 receptor 194 (Vmn1r194), mRNA.	Mm.436604
17291074	17.6373	21.6542	0.296	17.9083	0.022	22.9366	0.379	NM_134225	Vmn1r193	Mus musculus vomeronasal 1 receptor 193 (Vmn1r193), mRNA.	Mm.432535
17291070	2.4138	2.3773	-0.022	2.5281	0.0667	3.0279	0.327	ENSMUST00000072632	Vmn1r192	cdna:known chromosome:NCBIM37:13:22278944:22280009:-1 gene:ENSMUSG00000057299 gene_biotype:protein_coding transcript_biotype:protein_coding	Mm.435548
17291068	5.9404	7.1977	0.277	7.1977	0.277	8.6684	0.5452	NM_145849	Vmn1r191	Mus musculus vomeronasal 1 receptor 191 (Vmn1r191), mRNA.	Mm.479517
17458956	2.9591	2.789	-0.0854	3.0921	0.0635	3.8288	0.3717	ENSMUST00000089830	Vmn1r19	cdna:known chromosome:NCBIM37:6:57354360:57355477:1 gene:ENSMUSG00000068426 gene_biotype:protein_coding transcript_biotype:protein_coding	Mm.377178
17285749	3.2912	3.7877	0.2027	6.2377	0.9224	3.8429	0.2236	NM_145850	Vmn1r188	Mus musculus vomeronasal 1 receptor 188 (Vmn1r188), mRNA.	Mm.377269
17488090	3.0753	3.3169	0.1091	3.1612	0.0398	4.0776	0.407	ENSMUST00000171039	Vmn1r185	cdna:known chromosome:NCBIM37:7:27396040:27397183:-1 gene:ENSMUSG00000091924 gene_biotype:protein_coding transcript_biotype:protein_coding	Mm.377217
17475397	9.4743	10.8577	0.1966	10.5743	0.1585	21.2796	1.1674	NM_001167540	Vmn1r184	Mus musculus vomeronasal 1 receptor, 184 (Vmn1r184), mRNA.	Mm.480246
17474878	7.0657	9.5093	0.4285	10.698	0.5984	7.9814	0.1758	NM_203489	Vmn1r183	Mus musculus vomeronasal 1 receptor 183 (Vmn1r183), mRNA.	Mm.377233
17474872	4.1862	5.423	0.3734	4.4151	0.0768	2.8753	-0.542	NM_207546	Vmn1r181	Mus musculus vomeronasal 1 receptor 181 (Vmn1r181), mRNA.	Mm.279185
17474869	2.9197	1.8481	-0.6597	2.5461	-0.1975	2.2325	-0.3872	NM_206869	Vmn1r180	Mus musculus vomeronasal 1 receptor 180 (Vmn1r180), mRNA.	Mm.377249
17467150	5.3515	3.8589	-0.4717	5.1752	-0.0483	2.7648	-0.9528	ENSMUST00000164732	Vmn1r18	cdna:known chromosome:NCBIM37:6:57339574:57340660:-1 gene:ENSMUSG00000091382 gene_biotype:protein_coding transcript_biotype:protein_coding	Mm.377177
17474867	4.6302	5.0742	0.1321	4.7059	0.0234	7.4295	0.6822	NM_207545	Vmn1r179	Mus musculus vomeronasal 1 receptor 179 (Vmn1r179), mRNA.	Mm.377930
17474865	3.2222	2.8463	-0.1789	4.0855	0.3425	3.2562	0.0152	NM_206868	Vmn1r178	Mus musculus vomeronasal 1 receptor 178 (Vmn1r178), mRNA.	Mm.377248
17487670	8.3111	5.7341	-0.5355	9.5583	0.2017	9.7141	0.2251	NM_206872	Vmn1r177	Mus musculus vomeronasal 1 receptor 177 (Vmn1r177), mRNA.	Mm.377900
17487668	11.0919	8.9328	-0.3123	7.415	-0.581	6.723	-0.7223	NM_001166721	Vmn1r176	Mus musculus vomeronasal 1 receptor 176 (Vmn1r176), mRNA.	Mm.480275
17487666	6.1091	4.9457	-0.3048	9.9837	0.7086	6.0416	-0.016	NM_001166727	Vmn1r175	Mus musculus vomeronasal 1 receptor 175 (Vmn1r175), mRNA.	Mm.480269
17474863	5.9803	6.3289	0.0817	7.4536	0.3177	5.3662	-0.1563	NM_207548	Vmn1r174	Mus musculus vomeronasal 1 receptor 174 (Vmn1r174), mRNA.	Mm.160375
17474858	2.0592	2.1589	0.0682	2.5791	0.3248	2.7587	0.4219	ENSMUST00000098702	Vmn1r173	cdna:known chromosome:NCBIM37:7:24485827:24488331:1 gene:ENSMUSG00000074289 gene_biotype:protein_coding transcript_biotype:protein_coding	Mm.480277
17474852	4.5971	2.9233	-0.6531	4.4423	-0.0494	4.4618	-0.0431	ENSMUST00000173101	Vmn1r172	cdna:known chromosome:NCBIM37:7:24443440:24445680:1 gene:ENSMUSG00000035523 gene_biotype:protein_coding transcript_biotype:protein_coding	Mm.379267
17474848	4.2614	3.4112	-0.3211	3.7758	-0.1745	4.4598	0.0656	NM_030737	Vmn1r171	Mus musculus vomeronasal 1 receptor 171 (Vmn1r171), mRNA.	Mm.160377
17474846	28.6499	27.9049	-0.038	23.5473	-0.283	19.6499	-0.544	NM_001166722	Vmn1r170	Mus musculus vomeronasal 1 receptor 170 (Vmn1r170), mRNA.	Mm.480274
17467148	4.764	5.7689	0.2761	7.3261	0.6209	7.0882	0.5733	NM_134171	Vmn1r17	Mus musculus vomeronasal 1 receptor 17 (Vmn1r17), mRNA.	Mm.377169
17474844	8.6682	13.0826	0.5938	8.646	-0.0037	13.2347	0.6105	NM_001166843	Vmn1r169	Mus musculus vomeronasal 1 receptor 169 (Vmn1r169), mRNA.	Mm.480300
17474842	5.6766	3.8757	-0.5506	5.8408	0.0411	5.4031	-0.0712	NM_001166842	Vmn1r168	Mus musculus vomeronasal 1 receptor 168 (Vmn1r168), mRNA.	Mm.480247
17487664	3.1135	2.6332	-0.2417	2.6887	-0.2116	3.3135	0.0898	NM_001101562	Vmn1r167	Mus musculus vomeronasal 1 receptor 167 (Vmn1r167), mRNA.	Mm.474428
17474799	2.9568	3.2165	0.1214	3.6284	0.2953	2.7173	-0.1219	NM_001166724	Vmn1r160	Mus musculus vomeronasal 1 receptor 160 (Vmn1r160), mRNA.	Mm.480272
17467146	4.5572	5.8407	0.358	4.4336	-0.0397	3.8863	-0.2297	NM_134184	Vmn1r16	Mus musculus vomeronasal 1 receptor 16 (Vmn1r16), mRNA.	Mm.431971
17487643	100.576	91.8398	-0.1311	107.912	0.1016	87.9715	-0.1932	NM_001166758	Vmn1r159	Mus musculus vomeronasal 1 receptor 159 (Vmn1r159), mRNA.	Mm.480249
17487641	5.9157	4.9872	-0.2463	6.8005	0.2011	7.2984	0.303	NM_001166841	Vmn1r158	Mus musculus vomeronasal 1 receptor 158 (Vmn1r158), mRNA.	Mm.480285
17487509	5.4305	4.5716	-0.2484	5.8726	0.1129	5.1027	-0.0898	NM_001166841	Vmn1r158	Mus musculus vomeronasal 1 receptor 158 (Vmn1r158), mRNA.	Mm.480285
17487603	5.4305	4.5716	-0.2484	5.8726	0.1129	5.1027	-0.0898	NM_001166841	Vmn1r158	Mus musculus vomeronasal 1 receptor 158 (Vmn1r158), mRNA.	Mm.480285
17474797	10.4392	13.6095	0.3826	9.4302	-0.1467	10.1936	-0.0344	NM_001166754	Vmn1r157	Mus musculus vomeronasal 1 receptor 157 (Vmn1r157), mRNA.	Mm.484969
17474789	10.322	9.4584	-0.1261	9.1203	-0.1786	9.3735	-0.1391	NM_001166752	Vmn1r152	Mus musculus vomeronasal 1 receptor 152 (Vmn1r152), mRNA.	Mm.480252
17487623	10.1729	9.8002	-0.0539	9.3119	-0.1276	12.1974	0.2618	NM_001166712	Vmn1r151	Mus musculus vomeronasal 1 receptor 151 (Vmn1r151), mRNA.	Mm.480281
17458954	6.5749	6.1626	-0.0934	6.8666	0.0626	6.83	0.0549	NM_053236	Vmn1r15	Mus musculus vomeronasal 1 receptor 15 (Vmn1r15), mRNA.	Mm.377160
17487619	5.8909	7.8361	0.4116	7.7604	0.3976	8.7578	0.5721	NM_001166840	Vmn1r149	Mus musculus vomeronasal 1 receptor 149 (Vmn1r149), mRNA.	Mm.480287
17474785	10.9848	5.934	-0.8884	6.9766	-0.6549	11.6113	0.08	NM_030736	Vmn1r148	Mus musculus vomeronasal 1 receptor 148 (Vmn1r148), mRNA.	Mm.160376
17474783	2.6177	4.3697	0.7392	2.4243	-0.1107	3.1583	0.2709	NM_001166750	Vmn1r143	Mus musculus vomeronasal 1 receptor 143 (Vmn1r143), mRNA.	Mm.484971
17474726	12.8655	11.6965	-0.1374	10.7081	-0.2648	11.0478	-0.2198	NM_001166750	Vmn1r143	Mus musculus vomeronasal 1 receptor 143 (Vmn1r143), mRNA.	Mm.484971
17487607	11.1296	9.4754	-0.2321	10.3387	-0.1063	11.1335	0.0005	NM_001166749	Vmn1r142	Mus musculus vomeronasal 1 receptor 142 (Vmn1r142), mRNA.	Mm.480253
17458952	5.2162	5.415	0.054	4.2403	-0.2988	5.094	-0.0342	NM_053237	Vmn1r14	Mus musculus vomeronasal 1 receptor 14 (Vmn1r14), mRNA.	Mm.431974
17474801	12.8788	12.7696	-0.0123	10.0724	-0.3546	12.0796	-0.0924	NM_001166747	Vmn1r135	Mus musculus vomeronasal 1 receptor 135 (Vmn1r135), mRNA.	Mm.484973
17474765	12.8788	12.7696	-0.0123	10.0724	-0.3546	12.0796	-0.0924	NM_001166747	Vmn1r135	Mus musculus vomeronasal 1 receptor 135 (Vmn1r135), mRNA.	Mm.484973
17474776	9.1748	9.6814	0.0775	9.2676	0.0145	8.4408	-0.1203	NM_001122682	Vmn1r132	Mus musculus vomeronasal 1 receptor 132 (Vmn1r132), mRNA.	Mm.334360 // Mm.474427
17474761	7.4608	7.1892	-0.0535	6.3823	-0.2253	7.3621	-0.0192	NM_001122682	Vmn1r132	Mus musculus vomeronasal 1 receptor 132 (Vmn1r132), mRNA.	Mm.334360 // Mm.474427
17474807	12.8827	11.7121	-0.1374	10.7432	-0.262	10.4508	-0.3018	NM_001166848	Vmn1r130	Mus musculus vomeronasal 1 receptor 130 (Vmn1r130), mRNA.	Mm.484977
17474774	12.8827	11.7121	-0.1374	10.7432	-0.262	10.4508	-0.3018	NM_001166848	Vmn1r130	Mus musculus vomeronasal 1 receptor 130 (Vmn1r130), mRNA.	Mm.484977
17474759	12.8827	11.7121	-0.1374	10.7432	-0.262	10.4508	-0.3018	NM_001166848	Vmn1r130	Mus musculus vomeronasal 1 receptor 130 (Vmn1r130), mRNA.	Mm.484977
17458950	7.1989	8.3346	0.2113	7.1677	-0.0063	6.6697	-0.1101	NM_053235	Vmn1r13	Mus musculus vomeronasal 1 receptor 13 (Vmn1r13), mRNA.	Mm.431976
17487588	10.8615	9.0809	-0.2583	11.6556	0.1018	11.7061	0.108	NM_001166725	Vmn1r129	Mus musculus vomeronasal 1 receptor 129 (Vmn1r129), mRNA.	Mm.480271
17487649	10.8615	9.0809	-0.2583	11.6556	0.1018	11.7061	0.108	NM_001166725	Vmn1r129	Mus musculus vomeronasal 1 receptor 129 (Vmn1r129), mRNA.	Mm.480271
17487572	5.2747	6.5676	0.3163	9.2796	0.815	3.87	-0.4467	NM_001166725	Vmn1r129	Mus musculus vomeronasal 1 receptor 129 (Vmn1r129), mRNA.	Mm.480271
17474750	4.1656	4.1156	-0.0174	3.1433	-0.4063	3.7491	-0.152	NM_001166739	Vmn1r128	Mus musculus vomeronasal 1 receptor 128 (Vmn1r128), mRNA.	Mm.480261
17487570	12.2033	30.0703	1.3011	15.229	0.3196	12.3042	0.0119	NM_001166726	Vmn1r127	Mus musculus vomeronasal 1 receptor 127 (Vmn1r127), mRNA.	Mm.480270
17487586	6.6544	7.0866	0.0908	6.5567	-0.0213	8.6476	0.378	NM_001166726	Vmn1r127	Mus musculus vomeronasal 1 receptor 127 (Vmn1r127), mRNA.	Mm.480270
17487647	6.6544	7.0866	0.0908	6.5567	-0.0213	8.6476	0.378	NM_001166726	Vmn1r127	Mus musculus vomeronasal 1 receptor 127 (Vmn1r127), mRNA.	Mm.480270
17487568	6.1238	5.4309	-0.1733	5.2446	-0.2236	6.8735	0.1666	NM_001166838	Vmn1r126	Mus musculus vomeronasal 1 receptor 126 (Vmn1r126), mRNA.	Mm.480289
17487645	6.1238	5.4987	-0.1553	5.3118	-0.2052	6.9616	0.185	NM_001166838	Vmn1r126	Mus musculus vomeronasal 1 receptor 126 (Vmn1r126), mRNA.	Mm.480289
17487584	6.1238	5.4987	-0.1553	5.3118	-0.2052	6.9616	0.185	NM_001166838	Vmn1r126	Mus musculus vomeronasal 1 receptor 126 (Vmn1r126), mRNA.	Mm.480289
17474748	3.1653	3.3573	0.085	3.8284	0.2744	3.5701	0.1736	NM_001166740	Vmn1r125	Mus musculus vomeronasal 1 receptor 125 (Vmn1r125), mRNA.	Mm.480260
17487566	7.2343	7.347	0.0223	7.4868	0.0495	10.2264	0.4994	NM_001166757	Vmn1r124	Mus musculus vomeronasal 1 receptor 124 (Vmn1r124), mRNA.	Mm.480250
17474746	2.7454	3.161	0.2034	3.1673	0.2063	3.4339	0.3228	NM_001166707	Vmn1r123	Mus musculus vomeronasal 1 receptor 123 (Vmn1r123), mRNA.	Mm.480284
17487564	6.838	6.2339	-0.1334	5.2828	-0.3723	5.8212	-0.2323	NM_001166714	Vmn1r122	Mus musculus vomeronasal 1 receptor 122 (Vmn1r122), mRNA.	Mm.480280
17487562	5.1033	5.6271	0.141	3.6239	-0.4939	3.4344	-0.5714	NM_001166741	Vmn1r121	Mus musculus vomeronasal 1 receptor 121 (Vmn1r121), mRNA.	Mm.480259
17487560	5.623	2.896	-0.9573	3.0155	-0.899	3.7877	-0.57	NM_001166715	Vmn1r120	Mus musculus vomeronasal 1 receptor 120 (Vmn1r120), mRNA.	Mm.480279
17487617	12.3353	13.1854	0.0962	11.5908	-0.0898	11.5555	-0.0942	NM_001166715	Vmn1r120	Mus musculus vomeronasal 1 receptor 120 (Vmn1r120), mRNA.	Mm.480279
17487527	12.3353	13.1854	0.0962	11.5908	-0.0898	11.5555	-0.0942	NM_001166715	Vmn1r120	Mus musculus vomeronasal 1 receptor 120 (Vmn1r120), mRNA.	Mm.480279
17458948	5.952	3.8773	-0.6183	3.5443	-0.7479	4.2584	-0.483	NM_001101579	Vmn1r12	Mus musculus vomeronasal 1 receptor 12 (Vmn1r12), mRNA.	Mm.475092
17487558	27.9277	19.1231	-0.5464	30.0915	0.1077	17.8348	-0.647	NM_001166708	Vmn1r119	Mus musculus vomeronasal 1 receptor 119 (Vmn1r119), mRNA.	Mm.480283
17487613	7.5527	4.5946	-0.7171	8.3148	0.1387	6.7976	-0.152	NM_001166708	Vmn1r119	Mus musculus vomeronasal 1 receptor 119 (Vmn1r119), mRNA.	Mm.480283
17487523	7.5527	4.5946	-0.7171	8.3148	0.1387	6.7976	-0.152	NM_001166708	Vmn1r119	Mus musculus vomeronasal 1 receptor 119 (Vmn1r119), mRNA.	Mm.480283
17487556	8.0077	7.181	-0.1572	7.9953	-0.0022	7.0739	-0.1789	NM_001166742	Vmn1r118	Mus musculus vomeronasal 1 receptor 118 (Vmn1r118), mRNA.	Mm.480258
17487627	11.7375	11.5932	-0.0178	13.1285	0.1616	11.8655	0.0156	NM_001166742	Vmn1r118	Mus musculus vomeronasal 1 receptor 118 (Vmn1r118), mRNA.	Mm.480258
17487611	7.9047	6.9913	-0.1771	8.0468	0.0257	6.9913	-0.1771	NM_001166742	Vmn1r118	Mus musculus vomeronasal 1 receptor 118 (Vmn1r118), mRNA.	Mm.480258
17487537	11.7375	11.5932	-0.0178	13.1285	0.1616	11.8655	0.0156	NM_001166742	Vmn1r118	Mus musculus vomeronasal 1 receptor 118 (Vmn1r118), mRNA.	Mm.480258
17487517	7.9047	6.9913	-0.1771	8.0468	0.0257	6.9913	-0.1771	NM_001166742	Vmn1r118	Mus musculus vomeronasal 1 receptor 118 (Vmn1r118), mRNA.	Mm.480258
17487554	11.2139	9.1863	-0.2877	10.6214	-0.0783	13.4852	0.2661	NM_001166743	Vmn1r117	Mus musculus vomeronasal 1 receptor 117 (Vmn1r117), mRNA.	Mm.480257
17487625	8.2829	8.6765	0.067	7.2187	-0.1984	7.6865	-0.1078	NM_001166743	Vmn1r117	Mus musculus vomeronasal 1 receptor 117 (Vmn1r117), mRNA.	Mm.480257
17487609	12.7543	8.6323	-0.5632	12.2557	-0.0575	14.3026	0.1653	NM_001166743	Vmn1r117	Mus musculus vomeronasal 1 receptor 117 (Vmn1r117), mRNA.	Mm.480257
17487515	12.7543	8.6323	-0.5632	12.2557	-0.0575	14.3026	0.1653	NM_001166743	Vmn1r117	Mus musculus vomeronasal 1 receptor 117 (Vmn1r117), mRNA.	Mm.480257
17487535	8.2829	8.6765	0.067	7.2187	-0.1984	7.6865	-0.1078	NM_001166743	Vmn1r117	Mus musculus vomeronasal 1 receptor 117 (Vmn1r117), mRNA.	Mm.480257
17474744	4.0848	4.8107	0.236	3.2369	-0.3357	3.1488	-0.3755	NM_001166744	Vmn1r116	Mus musculus vomeronasal 1 receptor 116 (Vmn1r116), mRNA.	Mm.480256
17487552	5.8718	4.4219	-0.4091	4.5791	-0.3587	8.7789	0.5802	NM_001166745	Vmn1r115	Mus musculus vomeronasal 1 receptor 115 (Vmn1r115), mRNA.	Mm.480255
17487550	6.4227	5.3589	-0.2612	5.3409	-0.2661	6.9663	0.1172	NM_001166837	Vmn1r114	Mus musculus vomeronasal 1 receptor 114 (Vmn1r114), mRNA.	Mm.480291
17474740	4.7029	4.2356	-0.151	5.7787	0.2972	4.8784	0.0529	NM_001166716	Vmn1r113	Mus musculus vomeronasal 1 receptor 113 (Vmn1r113), mRNA.	Mm.480278
17474738	5.633	6.2873	0.1585	6.1523	0.1272	6.2873	0.1585	NM_001166847	Vmn1r112	Mus musculus vomeronasal 1 receptor 112 (Vmn1r112), mRNA.	Mm.480299
17487543	8.0548	6.4728	-0.3155	8.2282	0.0307	7.1385	-0.1742	NM_001166746	Vmn1r111	Mus musculus vomeronasal 1 receptor 111 (Vmn1r111), mRNA.	Mm.480254
17487657	8.2606	6.6808	-0.3062	8.1406	-0.0211	7.3209	-0.1742	NM_001166746	Vmn1r111	Mus musculus vomeronasal 1 receptor 111 (Vmn1r111), mRNA.	Mm.480254
17487596	8.2606	6.6808	-0.3062	8.1406	-0.0211	7.3209	-0.1742	NM_001166746	Vmn1r111	Mus musculus vomeronasal 1 receptor 111 (Vmn1r111), mRNA.	Mm.480254
17487582	8.2606	6.6808	-0.3062	8.1406	-0.0211	7.3209	-0.1742	NM_001166746	Vmn1r111	Mus musculus vomeronasal 1 receptor 111 (Vmn1r111), mRNA.	Mm.480254
17458946	2.7057	2.2398	-0.2727	2.9599	0.1295	3.0302	0.1634	NM_053233	Vmn1r11	Mus musculus vomeronasal 1 receptor 11 (Vmn1r11), mRNA.	Mm.377157
17474795	12.1692	11.3549	-0.0999	11.3598	-0.0993	11.7051	-0.0561	NM_001166759	Vmn1r107	Mus musculus vomeronasal 1 receptor 107 (Vmn1r107), mRNA.	Mm.480248
17474736	12.1692	11.3549	-0.0999	11.3598	-0.0993	11.7051	-0.0561	NM_001166759	Vmn1r107	Mus musculus vomeronasal 1 receptor 107 (Vmn1r107), mRNA.	Mm.480248
17474730	9.5962	9.4442	-0.023	8.6942	-0.1424	8.7143	-0.1391	NM_001166738	Vmn1r104	Mus musculus vomeronasal 1 receptor 104 (Vmn1r104), mRNA.	Mm.480262
17487533	23.3615	22.6003	-0.0478	20.3499	-0.1991	15.929	-0.5525	NM_001166737	Vmn1r103	Mus musculus vomeronasal 1 receptor 103 (Vmn1r103), mRNA.	Mm.480263
17487529	7.6732	6.5506	-0.2282	7.7753	0.0191	9.1426	0.2528	NM_001166836	Vmn1r101	Mus musculus vomeronasal 1 receptor 101 (Vmn1r101), mRNA.	Mm.480292
17474728	10.0936	9.1764	-0.1374	8.34	-0.2753	8.1853	-0.3023	NM_001166844	Vmn1r100	Mus musculus vomeronasal 1 receptor 100 (Vmn1r100), mRNA.	Mm.484979
17458944	16.3814	15.2281	-0.1053	14.884	-0.1383	15.1125	-0.1163	NM_053231	Vmn1r10	Mus musculus vomeronasal 1 receptor 10 (Vmn1r10), mRNA.	Mm.436285
17230592	7.2969	8.502	0.2205	9.2349	0.3398	9.1197	0.3217	ENSMUST00000169123	Vmn1r1	cdna:known chromosome:NCBIM37:1:184087275:184088450:-1 gene:ENSMUSG00000091013 gene_biotype:protein_coding transcript_biotype:protein_coding	Mm.479992
17346338	61.0415	60.9554	-0.002	76.4904	0.3255	57.0851	-0.0967	NM_001166474	Vmac	Mus musculus vimentin-type intermediate filament associated coiled-coil protein (Vmac), transcript variant 2, mRNA.	Mm.37290
17535362	20.2513	22.8559	0.1745	23.199	0.196	21.0263	0.0542	NM_001081356	Vma21	Mus musculus VMA21 vacuolar H+-ATPase homolog (S. cerevisiae) (Vma21), mRNA.	Mm.41102 // Mm.371816
17358422	85.5697	21.0907	-2.0205	60.0314	-0.5114	85.515	-0.0009	NM_013703	Vldlr	Mus musculus very low density lipoprotein receptor (Vldlr), transcript variant 1, mRNA.	Mm.4141
17442970	191.289	231.496	0.2752	200.545	0.0682	191.275	-0.0001	ENSMUST00000073945	Vkorc1l1	cdna:known chromosome:NCBIM37:5:130417983:130458761:1 gene:ENSMUSG00000066735 gene_biotype:protein_coding transcript_biotype:protein_coding	Mm.288718
17496800	1625.98	1501.56	-0.1148	1615.13	-0.0097	1497.54	-0.1187	NM_178600	Vkorc1	Mus musculus vitamin K epoxide reductase complex, subunit 1 (Vkorc1), mRNA.	Mm.29703
17339824	11.0622	7.631	-0.5357	10.674	-0.0515	11.2156	0.0199	NM_028813	Vit	Mus musculus vitrin (Vit), transcript variant 1, mRNA.	Mm.292983
17279562	29.6305	30.0239	0.019	31.6215	0.0938	23.7376	-0.3199	NM_009511	Vipr2	Mus musculus vasoactive intestinal peptide receptor 2 (Vipr2), mRNA.	Mm.395245
17523309	156.531	162.218	0.0515	126.93	-0.3024	118.785	-0.3981	NM_011703	Vipr1	Mus musculus vasoactive intestinal peptide receptor 1 (Vipr1), mRNA.	Mm.282007
17282836	168.239	175.429	0.0604	153.329	-0.1339	142.289	-0.2417	NM_001142580	Vipar	Mus musculus VPS33B interacting protein, apical-basolateral polarity regulator (Vipar), transcript variant 1, mRNA.	Mm.208750
17231482	12.8919	14.744	0.1937	15.1365	0.2316	16.6264	0.367	NM_011702	Vip	Mus musculus vasoactive intestinal polypeptide (Vip), mRNA.	Mm.98916
17548193	55.1936	50.7439	-0.1213	51.7911	-0.0918	61.3532	0.1526	NM_011701 // NM_011701	Vim // Vim	Mus musculus vimentin (Vim), mRNA. // Mus musculus vimentin (Vim), mRNA.	Mm.268000 // Mm.268000
17367055	214.624	197.37	-0.1209	210.91	-0.0252	223.862	0.0608	ENSMUST00000028062	Vim	cdna:known chromosome:NCBIM37:2:13495579:13504453:1 gene:ENSMUSG00000026728 gene_biotype:protein_coding transcript_biotype:protein_coding	Mm.268000
17522971	19.0293	28.1217	0.5635	28.1435	0.5646	27.0514	0.5075	NM_001164567	Vill	Mus musculus villin-like (Vill), transcript variant 1, mRNA.	Mm.83817
17214234	23.616	18.3527	-0.3638	25.9116	0.1338	15.005	-0.6543	NM_009509	Vil1	Mus musculus villin 1 (Vil1), mRNA.	Mm.471601
17461798	69.7453	83.6458	0.2622	59.5578	-0.2278	71.3181	0.0322	ENSMUST00000035673	Vhl	cdna:known chromosome:NCBIM37:6:113573953:113581627:1 gene:ENSMUSG00000033933 gene_biotype:protein_coding transcript_biotype:protein_coding	Mm.29407
17469848	94.5556	108.946	0.2044	97.1754	0.0394	110.124	0.2199	ENSMUST00000032459	Vgll4	cdna:known chromosome:NCBIM37:6:114811442:114871839:-1 gene:ENSMUSG00000030315 gene_biotype:protein_coding transcript_biotype:protein_coding	Mm.268357
17326541	25.0923	21.439	-0.227	23.1819	-0.1142	24.733	-0.0208	NM_028572	Vgll3	Mus musculus vestigial like 3 (Drosophila) (Vgll3), mRNA.	Mm.482366
17233262	17.8669	20.6175	0.2066	26.0158	0.5421	22.9217	0.3594	ENSMUST00000163017	Vgll2	cdna:known chromosome:NCBIM37:10:51742308:51748277:1 gene:ENSMUSG00000049641 gene_biotype:protein_coding transcript_biotype:protein_coding	Mm.87237
17535033	11.5149	9.766	-0.2377	12.0156	0.0614	11.5516	0.0046	ENSMUST00000033465	Vgll1	cdna:known chromosome:NCBIM37:X:54341283:54359717:1 gene:ENSMUSG00000031131 gene_biotype:protein_coding transcript_biotype:protein_coding	Mm.190616
17443519	27.8799	32.1708	0.2065	35.8126	0.3612	30.5784	0.1333	NM_001039385	Vgf	Mus musculus VGF nerve growth factor inducible (Vgf), mRNA.	Mm.389697
17244395	86.1609	73.18	-0.2356	78.3259	-0.1375	99.014	0.2006	NM_172538	Vezt	Mus musculus vezatin, adherens junctions transmembrane protein (Vezt), mRNA.	Mm.256845
17254933	151.03	140.833	-0.1009	144.537	-0.0634	155.317	0.0404	NM_016686	Vezf1	Mus musculus vascular endothelial zinc finger 1 (Vezf1), mRNA.	Mm.46628
17405703	26.0108	18.6657	-0.4787	21.087	-0.3028	24.2261	-0.1026	ENSMUST00000029419	Veph1	cdna:known chromosome:NCBIM37:3:65857483:66100759:-1 gene:ENSMUSG00000027831 gene_biotype:protein_coding transcript_biotype:protein_coding	Mm.443526
17501160	82.8189	79.8235	-0.0531	86.2221	0.0581	81.4686	-0.0237	NM_009506	Vegfc	Mus musculus vascular endothelial growth factor C (Vegfc), mRNA.	Mm.1402
17362197	151.846	157.045	0.0486	156.432	0.0429	168.596	0.151	NM_011697	Vegfb	Mus musculus vascular endothelial growth factor B (Vegfb), transcript variant 1, mRNA.	Mm.15607
17345293	728.288	647.209	-0.1703	738.273	0.0196	740.731	0.0244	NM_001025250	Vegfa	Mus musculus vascular endothelial growth factor A (Vegfa), transcript variant 1, mRNA.	Mm.282184
17321078	30.9304	29.2477	-0.0807	34.8622	0.1726	29.0772	-0.0891	NM_009504	Vdr	Mus musculus vitamin D receptor (Vdr), mRNA.	Mm.245084
17547795	2725.25	2708.54	-0.0089	2989.99	0.1338	2994.66	0.136	NM_001198998 // NM_001198998	Vdac3 // Vdac3	Mus musculus voltage-dependent anion channel 3 (Vdac3), transcript variant 1, mRNA. // Mus musculus voltage-dependent anion channel 3 (Vdac3), transcript variant 1, mRNA.	Mm.227704 // Mm.227704
17508052	509.813	468.798	-0.121	562.788	0.1426	476.811	-0.0965	NM_001198998	Vdac3	Mus musculus voltage-dependent anion channel 3 (Vdac3), transcript variant 1, mRNA.	Mm.227704
17297639	348.763	373.655	0.0995	355.635	0.0282	359.808	0.045	ENSMUST00000022293	Vdac2	cdna:known chromosome:NCBIM37:14:22650491:22665101:1 gene:ENSMUSG00000021771 gene_biotype:protein_coding transcript_biotype:protein_coding	Mm.262327
17249440	788.266	758.688	-0.0552	830.32	0.075	773.174	-0.0279	ENSMUST00000102758	Vdac1	cdna:known chromosome:NCBIM37:11:52174362:52202899:1 gene:ENSMUSG00000020402 gene_biotype:protein_coding transcript_biotype:protein_coding	Mm.3555
17221177	243.01	243.612	0.0036	217.43	-0.1605	244.022	0.006	ENSMUST00000057438	Vcpip1	cdna:known chromosome:NCBIM37:1:9708703:9738463:-1 gene:ENSMUSG00000045210 gene_biotype:protein_coding transcript_biotype:protein_coding	Mm.274493
17413211	76.1773	75.7414	-0.0083	96.6702	0.3437	83.9632	0.1404	NM_009503 // NM_009503	Vcp // Vcp	Mus musculus valosin containing protein (Vcp), mRNA. // Mus musculus valosin containing protein (Vcp), mRNA.	Mm.245976 // Mm.245976
17424493	956.274	958.769	0.0038	834.619	-0.1963	901.8	-0.0846	NM_009503	Vcp	Mus musculus valosin containing protein (Vcp), mRNA.	Mm.245976
17297551	263.83	249.482	-0.0807	236.997	-0.1547	271.623	0.042	NM_009502	Vcl	Mus musculus vinculin (Vcl), mRNA.	Mm.279361
17294738	7.8295	7.9881	0.0289	6.7414	-0.2159	7.7135	-0.0215	NM_001081249	Vcan	Mus musculus versican (Vcan), transcript variant 1, mRNA.	Mm.158700
17409649	165.566	196.79	0.2493	111.72	-0.5675	211.137	0.3508	NM_011693	Vcam1	Mus musculus vascular cell adhesion molecule 1 (Vcam1), mRNA.	Mm.76649
17535972	56.9252	44.6915	-0.3491	41.7151	-0.4485	46.3011	-0.298	NM_011692	Vbp1	Mus musculus von Hippel-Lindau binding protein 1 (Vbp1), mRNA.	Mm.8294
17468231	11.4103	11.5073	0.0122	10.9817	-0.0552	10.6602	-0.0981	NR_002871	Vax2os2	Mus musculus Vax2 opposite strand transcript 2 (Vax2os2), non-coding RNA.	---
17460099	20.0098	29.6056	0.5652	31.2626	0.6437	28.3668	0.5035	NM_011912	Vax2	Mus musculus ventral anterior homeobox containing gene 2 (Vax2), mRNA.	Mm.307165
17366031	24.0875	25.5236	0.0835	25.3174	0.0718	24.7375	0.0384	ENSMUST00000172821	Vax1	cdna:known chromosome:NCBIM37:19:59240677:59245626:-1 gene:ENSMUSG00000006270 gene_biotype:protein_coding transcript_biotype:protein_coding	Mm.23801
17401846	23.7001	32.971	0.4763	25.3854	0.0991	30.7873	0.3774	NM_020505	Vav3	Mus musculus vav 3 oncogene (Vav3), transcript variant 1, mRNA.	Mm.282257
17383284	142.268	96.0353	-0.567	135.35	-0.0719	130.874	-0.1204	ENSMUST00000056176	Vav2	cdna:known chromosome:NCBIM37:2:27117624:27282553:-1 gene:ENSMUSG00000009621 gene_biotype:protein_coding transcript_biotype:protein_coding	Mm.179011
17338982	48.9477	54.7067	0.1605	68.4277	0.4833	83.1656	0.7647	NM_011691	Vav1	Mus musculus vav 1 oncogene (Vav1), transcript variant 1, mRNA.	Mm.248172
17349799	20.6626	18.4914	-0.1602	11.7032	-0.8201	20.6937	0.0022	NR_027885	Vaultrc5	Mus musculus vault RNA component 5 (Vaultrc5), non-coding RNA.	Mm.482379
17513273	9.6174	12.252	0.3493	9.7677	0.0224	9.3126	-0.0465	NM_173016 // NM_173016	Vat1l // Vat1l	Mus musculus vesicle amine transport protein 1 homolog-like (T. californica) (Vat1l), mRNA. // Mus musculus vesicle amine transport protein 1 homolog-like (T. californica) (Vat1l), mRNA.	Mm.334825 // Mm.334825
17505863	13.8717	21.2831	0.6176	15.4069	0.1514	14.2956	0.0434	NM_173016	Vat1l	Mus musculus vesicle amine transport protein 1 homolog-like (T. californica) (Vat1l), mRNA.	Mm.334825
17269911	106.908	90.997	-0.2325	111.369	0.059	126.928	0.2476	NM_012037	Vat1	Mus musculus vesicle amine transport protein 1 homolog (T californica) (Vat1), mRNA.	Mm.29210
17487186	85.1583	99.5155	0.2248	83.8987	-0.0215	95.6747	0.168	NM_009499	Vasp	Mus musculus vasodilator-stimulated phosphoprotein (Vasp), mRNA.	Mm.9684
17322536	40.9455	49.4285	0.2716	42.6599	0.0592	48.0681	0.2314	NM_139307	Vasn	Mus musculus vasorin (Vasn), mRNA.	Mm.482140
17230991	25.9075	23.5822	-0.1357	28.4727	0.1362	24.48	-0.0818	NR_027352	Vash2	Mus musculus vasohibin 2 (Vash2), transcript variant 2, non-coding RNA.	Mm.22856
17277521	28.6587	27.536	-0.0577	34.0598	0.2491	29.5543	0.0444	NM_177354	Vash1	Mus musculus vasohibin 1 (Vash1), mRNA.	Mm.216101
17344355	70.3655	74.9051	0.0902	81.8807	0.2187	89.3074	0.3439	NM_175137	Vars2	Mus musculus valyl-tRNA synthetase 2, mitochondrial (putative) (Vars2), nuclear gene encoding mitochondrial protein, mRNA.	Mm.32002
17336838	65.6699	63.7071	-0.0438	57.6745	-0.1873	60.7804	-0.1116	NM_011690	Vars	Mus musculus valyl-tRNA synthetase (Vars), nuclear gene encoding mitochondrial protein, mRNA.	Mm.28420
17380268	187.565	203.865	0.1202	214.906	0.1963	197.14	0.0718	ENSMUST00000067530	Vapb	cdna:known chromosome:NCBIM37:2:173563012:173609837:1 gene:ENSMUSG00000054455 gene_biotype:protein_coding transcript_biotype:protein_coding	Mm.260456
17346735	481.938	590.065	0.292	529.165	0.1349	520.69	0.1116	NM_013933	Vapa	Mus musculus vesicle-associated membrane protein, associated protein A (Vapa), mRNA.	Mm.266767
17229795	14.7104	17.4553	0.2468	21.1811	0.5259	22.2989	0.6001	ENSMUST00000111263	Vangl2	cdna:known chromosome:NCBIM37:1:173931091:173958575:-1 gene:ENSMUSG00000026556 gene_biotype:protein_coding transcript_biotype:protein_coding	Mm.36148
17408563	46.7064	41.1325	-0.1833	73.1885	0.648	56.8484	0.2835	NM_177545	Vangl1	Mus musculus vang-like 1 (van gogh, Drosophila) (Vangl1), mRNA.	Mm.118004
17467747	189.66	206.863	0.1253	190.069	0.0031	173.845	-0.1256	NM_016794	Vamp8	Mus musculus vesicle-associated membrane protein 8 (Vamp8), mRNA.	Mm.1838
17546234	308.816	315.189	0.0295	301.665	-0.0338	301.665	-0.0338	NM_011515	Vamp7	Mus musculus vesicle-associated membrane protein 7 (Vamp7), mRNA.	Mm.1517
17467742	63.3201	71.0439	0.166	77.6161	0.2937	61.8885	-0.033	NM_016872	Vamp5	Mus musculus vesicle-associated membrane protein 5 (Vamp5), transcript variant 1, mRNA.	Mm.440321
17218736	41.1206	42.2585	0.0394	31.0665	-0.4045	41.9655	0.0293	ENSMUST00000132158	Vamp4	cdna:putative chromosome:NCBIM37:1:164500646:164529215:1 gene:ENSMUSG00000026696 gene_biotype:protein_coding transcript_biotype:protein_coding	Mm.10699
17433353	89.2462	101.117	0.1802	96.2729	0.1093	123.403	0.4675	NM_009498	Vamp3	Mus musculus vesicle-associated membrane protein 3 (Vamp3), mRNA.	Mm.273930
17251518	87.6697	77.1821	-0.1838	73.3986	-0.2563	63.8675	-0.457	NM_009497	Vamp2	Mus musculus vesicle-associated membrane protein 2 (Vamp2), mRNA.	Mm.28643
17463150	29.1049	34.0988	0.2285	39.6874	0.4474	28.8389	-0.0132	NM_001080557	Vamp1	Mus musculus vesicle-associated membrane protein 1 (Vamp1), transcript variant 2, mRNA.	Mm.32321
17505599	100.794	101.779	0.014	122.702	0.2838	107.784	0.0967	NM_146216	Vac14	Mus musculus Vac14 homolog (S. cerevisiae) (Vac14), mRNA.	Mm.274894
17474875	3.4315	3.168	-0.1153	2.8118	-0.2874	3.4315	0	NM_207619	V1rd19	Mus musculus vomeronasal 1 receptor, D19 (V1rd19), mRNA.	Mm.377931
17460770	5.1493	4.5947	-0.1644	4.4216	-0.2198	4.4216	-0.2198	NM_053223	V1ra8	Mus musculus vomeronasal 1 receptor, A8 (V1ra8), mRNA.	Mm.377146
17284585	2.6193	2.352	-0.1553	2.3604	-0.1501	2.4106	-0.1197	AB069915	V165-D-J-C mu	Mus musculus V165-D-J-C mu mRNA, partial cds, sequence:R2-36c.	---
17540544	149.402	163.923	0.1338	169.393	0.1812	139.835	-0.0955	ENSMUST00000123836	Uxt	cdna:known chromosome:NCBIM37:X:20528788:20539143:-1 gene:ENSMUSG00000001134 gene_biotype:protein_coding transcript_biotype:protein_coding	Mm.34779
17222650	78.4483	73.507	-0.0939	58.2016	-0.4307	67.7814	-0.2109	ENSMUST00000126008	Uxs1	cdna:known chromosome:NCBIM37:1:43803811:43884645:-1 gene:ENSMUSG00000057363 gene_biotype:protein_coding transcript_biotype:protein_coding	Mm.387202
17493614	315.291	307.878	-0.0343	343.232	0.1225	320.036	0.0215	NM_178635	Uvrag	Mus musculus UV radiation resistance associated gene (Uvrag), mRNA.	Mm.323072
17546797	8.4392	9.3772	0.1521	8.612	0.0292	6.962	-0.2776	NM_009484	Uty	Mus musculus ubiquitously transcribed tetratricopeptide repeat gene, Y chromosome (Uty), mRNA.	Mm.20477
17259559	34.1083	33.8513	-0.0109	33.1825	-0.0397	33.6186	-0.0209	NM_145440	Uts2r	Mus musculus urotensin 2 receptor (Uts2r), mRNA.	Mm.20122
17329508	6.8886	7.5385	0.1301	7.2637	0.0765	7.6732	0.1556	NM_198166	Uts2d	Mus musculus urotensin 2 domain containing (Uts2d), mRNA.	Mm.326918
17421999	30.2613	32.0942	0.0848	31.8844	0.0754	28.2949	-0.0969	NM_011910	Uts2	Mus musculus urotensin 2 (Uts2), mRNA.	Mm.89984
17239268	205.306	164.239	-0.322	176.713	-0.2164	191.286	-0.102	NM_011682	Utrn	Mus musculus utrophin (Utrn), mRNA.	Mm.331784
17266629	168.185	162.834	-0.0466	160.624	-0.0664	162.524	-0.0494	NM_144826	Utp6	Mus musculus UTP6, small subunit (SSU) processome component, homolog (yeast) (Utp6), mRNA.	Mm.274961
17438784	115.883	109.612	-0.0803	105.241	-0.139	99.2447	-0.2236	NM_023054	Utp3	Mus musculus UTP3, small subunit (SSU) processome component, homolog (S. cerevisiae) (Utp3), mRNA.	Mm.490364
17311463	20.3484	21.6119	0.0869	23.4148	0.2025	25.9079	0.3485	NM_030132	Utp23	Mus musculus UTP23, small subunit (SSU) processome component, homolog (yeast) (Utp23), mRNA.	Mm.176347
17243957	127.329	152.321	0.2586	105.121	-0.2765	94.3882	-0.4319	NM_175158	Utp20	Mus musculus UTP20, small subunit (SSU) processome component, homolog (yeast) (Utp20), mRNA.	Mm.29631
17267775	109.131	124.62	0.1915	96.0961	-0.1835	91.8793	-0.2483	NM_001013375	Utp18	Mus musculus UTP18, small subunit (SSU) processome component, homolog (yeast) (Utp18), mRNA.	Mm.379350
17295346	90.7797	94.8082	0.0626	87.7767	-0.0485	84.8139	-0.0981	NM_178918	Utp15	Mus musculus UTP15, U3 small nucleolar ribonucleoprotein, homolog (yeast) (Utp15), mRNA.	Mm.28221
17534569	76.8775	101.247	0.3972	68.2951	-0.1708	71.1536	-0.1116	ENSMUST00000080713	Utp14a	cdna:known chromosome:NCBIM37:X:45610039:45635630:1 gene:ENSMUSG00000063785 gene_biotype:protein_coding transcript_biotype:protein_coding	Mm.336045
17429858	204.241	199.397	-0.0346	166.234	-0.2971	177.55	-0.202	ENSMUST00000030738	Utp11l	cdna:known chromosome:NCBIM37:4:124355404:124370844:-1 gene:ENSMUSG00000028907 gene_biotype:protein_coding transcript_biotype:protein_coding	Mm.259121
17484454	9.726	15.6376	0.6851	12.1181	0.3172	13.0481	0.4239	NM_009482	Utf1	Mus musculus undifferentiated embryonic cell transcription factor 1 (Utf1), mRNA.	Mm.10205
17239102	27.8767	28.5589	0.0349	27.005	-0.0458	34.1616	0.2933	NM_177387	Ust	Mus musculus uronyl-2-sulfotransferase (Ust), mRNA.	Mm.41163
17444940	411.446	322.553	-0.3512	233.19	-0.8192	274.738	-0.5826	NM_001115153	Uspl1	Mus musculus ubiquitin specific peptidase like 1 (Uspl1), transcript variant 1, mRNA.	Mm.29402
17546854	6.1402	6.8309	0.1538	7.2186	0.2334	7.6906	0.3248	NM_148943	Usp9y	Mus musculus ubiquitin specific peptidase 9, Y chromosome (Usp9y), mRNA.	Mm.347376
17533362	680.489	616.545	-0.1424	571.775	-0.2511	597.384	-0.1879	NM_009481	Usp9x	Mus musculus ubiquitin specific peptidase 9, X chromosome (Usp9x), mRNA.	Mm.242646
17375718	450.155	466.945	0.0528	468.993	0.0591	490.504	0.1238	NM_001252580	Usp8	Mus musculus ubiquitin specific peptidase 8 (Usp8), transcript variant 1, mRNA.	Mm.272629
17328000	433.965	406.163	-0.0955	386.161	-0.1684	393.423	-0.1415	NM_001003918	Usp7	Mus musculus ubiquitin specific peptidase 7 (Usp7), mRNA.	Mm.295330
17366597	303.766	273.895	-0.1493	186.055	-0.7072	191.599	-0.6649	ENSMUST00000114937	Usp6nl	cdna:known chromosome:NCBIM37:2:6243713:6367436:1 gene:ENSMUSG00000039046 gene_biotype:protein_coding transcript_biotype:protein_coding	Mm.40673
17297448	21.8354	25.4362	0.2202	20.0531	-0.1228	16.4717	-0.4067	NM_030180 // NM_030180	Usp54 // Usp54	Mus musculus ubiquitin specific peptidase 54 (Usp54), mRNA. // Mus musculus ubiquitin specific peptidase 54 (Usp54), mRNA.	Mm.301173 // Mm.301173
17303849	53.5627	43.5285	-0.2993	49.0453	-0.1271	49.7559	-0.1064	NM_030180	Usp54	Mus musculus ubiquitin specific peptidase 54 (Usp54), mRNA.	Mm.301173
17409997	83.6939	97.5583	0.2211	64.084	-0.3852	74.5603	-0.1667	NM_133857	Usp53	Mus musculus ubiquitin specific peptidase 53 (Usp53), mRNA.	Mm.219684
17538974	15.2066	10.3403	-0.5564	13.1568	-0.2089	14.3017	-0.0885	NM_001137547	Usp51	Mus musculus ubiquitin specific protease 51 (Usp51), mRNA.	Mm.426169
17391137	209.506	230.376	0.137	229.041	0.1286	214.597	0.0346	ENSMUST00000136319	Usp50	cdna:known chromosome:NCBIM37:2:126534832:126609174:-1 gene:ENSMUSG00000027364 gene_biotype:protein_coding transcript_biotype:nonsense_mediated_decay	Mm.389373
17391139	15.9057	14.6095	-0.1226	10.5283	-0.5953	12.7313	-0.3212	NM_029163	Usp50	Mus musculus ubiquitin specific peptidase 50 (Usp50), mRNA.	Mm.389373
17470890	134.931	131.444	-0.0378	132.379	-0.0275	137.718	0.0295	ENSMUST00000047510	Usp5	cdna:known chromosome:NCBIM37:6:124765037:124779502:-1 gene:ENSMUSG00000038429 gene_biotype:protein_coding transcript_biotype:protein_coding	Mm.3571
17338286	25.3123	24.673	-0.0369	31.3622	0.3092	29.3865	0.2153	ENSMUST00000024779	Usp49	cdna:known chromosome:NCBIM37:17:47767639:47823687:1 gene:ENSMUSG00000090115 gene_biotype:protein_coding transcript_biotype:protein_coding	Mm.59393
17420270	233.576	199.666	-0.2263	183.579	-0.3475	180.241	-0.374	NM_130879	Usp48	Mus musculus ubiquitin specific peptidase 48 (Usp48), mRNA.	Mm.218478
17481831	877.138	887.624	0.0171	769.673	-0.1886	783.603	-0.1627	NM_177249	Usp47	Mus musculus ubiquitin specific peptidase 47 (Usp47), transcript variant 1, mRNA.	Mm.16974
17438174	8.5277	9.3139	0.1272	8.7633	0.0393	6.744	-0.3385	ENSMUST00000150009	Usp46	cdna:known chromosome:NCBIM37:5:74425295:74428616:-1 gene:ENSMUSG00000054814 gene_biotype:protein_coding transcript_biotype:retained_intron	Mm.48795
17448847	91.7572	87.5588	-0.0676	81.6781	-0.1679	86.9947	-0.0769	ENSMUST00000068058	Usp46	cdna:known chromosome:NCBIM37:5:74394670:74464455:-1 gene:ENSMUSG00000054814 gene_biotype:protein_coding transcript_biotype:protein_coding	Mm.48795
17438177	21.5156	24.4735	0.1858	22.7806	0.0824	22.742	0.08	ENSMUST00000150009	Usp46	cdna:known chromosome:NCBIM37:5:74425295:74428616:-1 gene:ENSMUSG00000054814 gene_biotype:protein_coding transcript_biotype:retained_intron	Mm.48795
17412144	109.127	122.616	0.1681	109.809	0.009	114.13	0.0647	NM_152825	Usp45	Mus musculus ubiquitin specific petidase 45 (Usp45), mRNA.	Mm.154306
17236623	8.1181	9.1429	0.1715	10.2637	0.3383	10.0155	0.303	NM_001206851	Usp44	Mus musculus ubiquitin specific peptidase 44 (Usp44), transcript variant 1, mRNA.	Mm.276331
17251278	17.0286	9.6527	-0.819	16.2395	-0.0685	14.6956	-0.2126	NM_173754	Usp43	Mus musculus ubiquitin specific peptidase 43 (Usp43), mRNA.	Mm.158885
17264363	27.6344	25.3458	-0.1247	21.635	-0.3531	33.9158	0.2955	NM_173754	Usp43	Mus musculus ubiquitin specific peptidase 43 (Usp43), mRNA.	Mm.158885
17454877	159.956	154.65	-0.0487	160.572	0.0055	172.123	0.1058	NM_029749	Usp42	Mus musculus ubiquitin specific peptidase 42 (Usp42), mRNA.	Mm.259620
17225286	451.531	371.237	-0.2825	443.666	-0.0254	428.579	-0.0753	NM_001198573	Usp40	Mus musculus ubiquitin specific peptidase 40 (Usp40), transcript variant 1, mRNA.	Mm.80484
17521686	426.422	393.789	-0.1149	463.153	0.1192	419.768	-0.0227	NM_011678	Usp4	Mus musculus ubiquitin specific peptidase 4 (proto-oncogene) (Usp4), mRNA.	Mm.3974
17467711	128.459	162.907	0.3427	141.979	0.1444	157.12	0.2906	NM_138592	Usp39	Mus musculus ubiquitin specific peptidase 39 (Usp39), mRNA.	Mm.281900
17510836	169.012	180.603	0.0957	175.028	0.0505	213.108	0.3345	NM_027554	Usp38	Mus musculus ubiquitin specific peptidase 38 (Usp38), mRNA.	Mm.246018
17224291	86.5671	83.1338	-0.0584	62.7366	-0.4645	65.4398	-0.4037	NM_176972	Usp37	Mus musculus ubiquitin specific peptidase 37 (Usp37), mRNA.	Mm.66568
17272745	79.8705	86.0768	0.108	74.7188	-0.0962	58.0012	-0.4616	ENSMUST00000106296	Usp36	cdna:putative chromosome:NCBIM37:11:118120965:118151545:-1 gene:ENSMUSG00000033909 gene_biotype:protein_coding transcript_biotype:protein_coding	Mm.232293
17493415	28.9743	26.5859	-0.1241	28.1614	-0.0411	23.186	-0.3215	NM_001177412	Usp35	Mus musculus ubiquitin specific peptidase 35 (Usp35), mRNA.	Mm.297541
17247729	385.076	385.113	0.0001	307.151	-0.3262	316.983	-0.2807	NM_001190401	Usp34	Mus musculus ubiquitin specific peptidase 34 (Usp34), mRNA.	Mm.119155
17403653	359.488	346.845	-0.0517	320.534	-0.1655	315.984	-0.1861	NM_133247	Usp33	Mus musculus ubiquitin specific peptidase 33 (Usp33), transcript variant 1, mRNA.	Mm.258320
17267115	265.701	278.97	0.0703	274.775	0.0484	285.274	0.1025	NM_001029934	Usp32	Mus musculus ubiquitin specific peptidase 32 (Usp32), mRNA.	Mm.178524
17495851	81.9087	107.444	0.3915	78.1178	-0.0684	76.7524	-0.0938	NM_001033173	Usp31	Mus musculus ubiquitin specific peptidase 31 (Usp31), mRNA.	Mm.122538
17440795	104.641	84.0545	-0.316	100.933	-0.052	99.3963	-0.0742	ENSMUST00000031588	Usp30	cdna:known chromosome:NCBIM37:5:114550342:114573515:1 gene:ENSMUSG00000029592 gene_biotype:protein_coding transcript_biotype:protein_coding	Mm.240421
17528355	206.315	192.971	-0.0965	185.945	-0.15	181.007	-0.1888	ENSMUST00000127569	Usp3	cdna:known chromosome:NCBIM37:9:66362444:66440949:-1 gene:ENSMUSG00000032376 gene_biotype:protein_coding transcript_biotype:protein_coding	Mm.38976
17473639	6.0299	5.6374	-0.0971	4.4766	-0.4297	6.344	0.0733	NM_021323	Usp29	Mus musculus ubiquitin specific peptidase 29 (Usp29), mRNA.	Mm.40752
17517001	76.5357	55.9231	-0.4527	84.3138	0.1396	62.3351	-0.2961	NM_175482	Usp28	Mus musculus ubiquitin specific peptidase 28 (Usp28), mRNA.	Mm.21630
17539828	13.4961	14.4273	0.0963	14.1946	0.0728	12.3509	-0.1279	NM_019461	Usp27x	Mus musculus ubiquitin specific peptidase 27, X chromosome (Usp27x), mRNA.	Mm.483107
17541648	14.4614	15.363	0.0873	15.5408	0.1038	15.3374	0.0848	NM_031388	Usp26	Mus musculus ubiquitin specific peptidase 26 (Usp26), mRNA.	Mm.242827
17326658	556.418	534.971	-0.0567	583.419	0.0684	627.247	0.1729	NM_013918	Usp25	Mus musculus ubiquitin specific peptidase 25 (Usp25), mRNA.	Mm.40986
17416251	370.635	350.213	-0.0818	338.038	-0.1328	381.808	0.0428	NM_183225	Usp24	Mus musculus ubiquitin specific peptidase 24 (Usp24), mRNA.	Mm.234544
17263708	244.575	221.925	-0.1402	267.309	0.1282	259.529	0.0856	NM_001004143	Usp22	Mus musculus ubiquitin specific peptidase 22 (Usp22), mRNA.	Mm.30602
17229698	116.475	90.4301	-0.3651	115.438	-0.0129	121.115	0.0564	ENSMUST00000111305	Usp21	cdna:known chromosome:NCBIM37:1:173212080:173218055:-1 gene:ENSMUSG00000053483 gene_biotype:protein_coding transcript_biotype:protein_coding	Mm.27510
17369305	39.6793	38.8772	-0.0295	42.815	0.1097	46.9441	0.2426	ENSMUST00000102849	Usp20	cdna:known chromosome:NCBIM37:2:30837799:30879106:1 gene:ENSMUSG00000026854 gene_biotype:protein_coding transcript_biotype:protein_coding	Mm.346654
17516469	75.0594	128.715	0.7781	191.417	1.3506	71.3075	-0.074	NM_016808	Usp2	Mus musculus ubiquitin specific peptidase 2 (Usp2), transcript variant 1, mRNA.	Mm.272770
17521762	198.255	198.74	0.0035	170.047	-0.2214	181.607	-0.1265	NM_027804	Usp19	Mus musculus ubiquitin specific peptidase 19 (Usp19), transcript variant 1, mRNA.	Mm.289706
17462437	73.6397	51.4059	-0.5185	144.819	0.9757	150.069	1.0271	NM_011909	Usp18	Mus musculus ubiquitin specific peptidase 18 (Usp18), mRNA.	Mm.326911
17481200	2.8545	2.7414	-0.0584	2.5157	-0.1823	2.4063	-0.2464	ENSMUST00000106892	Usp17l5	cdna:known chromosome:NCBIM37:7:110563586:110568394:1 gene:ENSMUSG00000058976 gene_biotype:protein_coding transcript_biotype:protein_coding	Mm.382906
17326859	251.478	262.214	0.0603	222.799	-0.1747	227.58	-0.1441	ENSMUST00000026710	Usp16	cdna:known chromosome:NCBIM37:16:87454948:87483762:1 gene:ENSMUSG00000025616 gene_biotype:protein_coding transcript_biotype:protein_coding	Mm.152941
17245624	383.231	389.065	0.0218	330.124	-0.2152	394.124	0.0404	NM_027604	Usp15	Mus musculus ubiquitin specific peptidase 15 (Usp15), mRNA.	Mm.244209
17352603	248.478	257.516	0.0515	235.522	-0.0773	231.289	-0.1034	NM_021522	Usp14	Mus musculus ubiquitin specific peptidase 14 (Usp14), transcript variant 1, mRNA.	Mm.329277
17396765	9.5973	10.5401	0.1352	10.9381	0.1887	9.9952	0.0586	ENSMUST00000072312	Usp13	cdna:known chromosome:NCBIM37:3:32716468:32836993:1 gene:ENSMUSG00000056900 gene_biotype:protein_coding transcript_biotype:protein_coding	Mm.316153
17402144	103.182	94.0916	-0.133	93.0729	-0.1488	106.574	0.0467	NM_011669 // NM_011669	Usp12 // Usp12	Mus musculus ubiquitin specific peptidase 12 (Usp12), mRNA. // Mus musculus ubiquitin specific peptidase 12 (Usp12), mRNA.	Mm.167971 // Mm.167971
17455254	92.8687	76.1878	-0.2856	94.8757	0.0308	109.353	0.2357	NM_011669	Usp12	Mus musculus ubiquitin specific peptidase 12 (Usp12), mRNA.	Mm.167971
17533665	20.9298	16.457	-0.3469	17.2338	-0.2803	23.0153	0.137	NM_145628	Usp11	Mus musculus ubiquitin specific peptidase 11 (Usp11), mRNA.	Mm.34489
17506184	292.203	290.751	-0.0072	282.177	-0.0504	294.206	0.0099	ENSMUST00000144458	Usp10	cdna:novel chromosome:NCBIM37:8:122434260:122481455:1 gene:ENSMUSG00000031826 gene_biotype:protein_coding transcript_biotype:protein_coding	Mm.256910
17415715	206.769	248.276	0.2639	195.54	-0.0806	203.816	-0.0207	NM_146144	Usp1	Mus musculus ubiquitin specific peptidase 1 (Usp1), mRNA.	Mm.371692
17439064	694.304	616.944	-0.1704	645.683	-0.1047	590.81	-0.2329	NM_019490	Uso1	Mus musculus USO1 homolog, vesicle docking protein (yeast) (Uso1), mRNA.	Mm.15868
17365456	1821.88	2102.29	0.2065	2067.63	0.1825	1714.69	-0.0875	NM_023211	Usmg5	Mus musculus upregulated during skeletal muscle growth 5 (Usmg5), mRNA.	Mm.29722
17510295	55.8072	49.9891	-0.1588	54.4908	-0.0344	58.3662	0.0647	NM_181418	Ushbp1	Mus musculus Usher syndrome 1C binding protein 1 (Ushbp1), mRNA.	Mm.34874
17220644	14.8335	15.1325	0.0288	17.2617	0.2187	16.9724	0.1943	NM_021408	Ush2a	Mus musculus Usher syndrome 2A (autosomal recessive, mild) (Ush2a), mRNA.	Mm.331238
17271856	40.9647	42.9554	0.0685	38.0346	-0.1071	34.9468	-0.2292	ENSMUST00000103037	Ush1g	cdna:known chromosome:NCBIM37:11:115176506:115183355:-1 gene:ENSMUSG00000045288 gene_biotype:protein_coding transcript_biotype:protein_coding	Mm.451539
17491115	21.8393	22.0294	0.0125	18.8355	-0.2135	17.5318	-0.317	NM_153677	Ush1c	Mus musculus Usher syndrome 1C (Ush1c), transcript variant b3, mRNA.	Mm.119709
17489369	127.046	108.567	-0.2268	139.56	0.1355	119.434	-0.0891	NM_011680	Usf2	Mus musculus upstream transcription factor 2 (Usf2), mRNA.	Mm.322453
17219339	64.7446	64.5361	-0.0047	83.015	0.3586	71.6817	0.1468	ENSMUST00000161241	Usf1	cdna:known chromosome:NCBIM37:1:173341444:173349273:1 gene:ENSMUSG00000026641 gene_biotype:protein_coding transcript_biotype:protein_coding	Mm.8
17502147	398.881	411.829	0.0461	412.734	0.0493	356.001	-0.1641	NM_001145780	Use1	Mus musculus unconventional SNARE in the ER 1 homolog (S. cerevisiae) (Use1), transcript variant 3, mRNA.	Mm.41890
17497203	95.8528	102.36	0.0948	105.301	0.1356	99.0588	0.0475	NM_009479	Uros	Mus musculus uroporphyrinogen III synthase (Uros), mRNA.	Mm.3160
17428735	249.723	249.27	-0.0026	289.661	0.214	223.327	-0.1612	ENSMUST00000030446	Urod	cdna:known chromosome:NCBIM37:4:116662570:116667018:-1 gene:ENSMUSG00000028684 gene_biotype:protein_coding transcript_biotype:protein_coding	Mm.46484
17460785	821.52	692.188	-0.2471	601.489	-0.4498	585.561	-0.4885	NM_144940	Uroc1	Mus musculus urocanase domain containing 1 (Uroc1), mRNA.	Mm.335669
17368920	74.9852	70.1825	-0.0955	69.5274	-0.109	65.1102	-0.2037	ENSMUST00000091142	Urm1	cdna:known chromosome:NCBIM37:2:29682862:29700522:1 gene:ENSMUSG00000069020 gene_biotype:protein_coding transcript_biotype:protein_coding	Mm.20273
17247015	78.6758	85.2522	0.1158	93.0472	0.242	89.6556	0.1885	NM_001077661	Urgcp	Mus musculus upregulator of cell proliferation (Urgcp), nuclear gene encoding mitochondrial protein, transcript variant 2, mRNA.	Mm.271657
17260182	99.6404	119.475	0.2619	92.9615	-0.1001	108.938	0.1287	ENSMUST00000118076	Urgcp	cdna:putative chromosome:NCBIM37:11:5614990:5662379:-1 gene:ENSMUSG00000049680 gene_biotype:protein_coding transcript_biotype:protein_coding	Mm.271657
17506720	234.072	241.888	0.0474	197.496	-0.2451	204.591	-0.1942	ENSMUST00000034457	Urb2	cdna:known chromosome:NCBIM37:8:126547294:126572405:1 gene:ENSMUSG00000031976 gene_biotype:protein_coding transcript_biotype:protein_coding	Mm.334891
17331996	68.6405	70.1144	0.0307	54.9463	-0.321	65.24	-0.0733	NM_029497	Urb1	Mus musculus URB1 ribosome biogenesis 1 homolog (S. cerevisiae) (Urb1), mRNA.	Mm.328688
17262650	124.423	143.635	0.2072	167.028	0.4248	140.647	0.1768	ENSMUST00000061326	Uqcrq	cdna:known chromosome:NCBIM37:11:53241424:53244329:-1 gene:ENSMUSG00000044894 gene_biotype:protein_coding transcript_biotype:protein_coding	Mm.251621
17428545	309.619	327.24	0.0799	264.833	-0.2254	243.842	-0.3445	NM_025641	Uqcrh	Mus musculus ubiquinol-cytochrome c reductase hinge protein (Uqcrh), nuclear gene encoding mitochondrial protein, mRNA.	Mm.181721
17291570	187.935	190.347	0.0184	195.667	0.0582	179.116	-0.0693	ENSMUST00000042834	Uqcrfs1	cdna:known chromosome:NCBIM37:13:30632177:30637231:-1 gene:ENSMUSG00000038462 gene_biotype:protein_coding transcript_biotype:protein_coding	Mm.181933
17482484	1293.27	1224.02	-0.0794	1425.25	0.1402	1258.31	-0.0395	NM_025899	Uqcrc2	Mus musculus ubiquinol cytochrome c reductase core protein 2 (Uqcrc2), mRNA.	Mm.334206
17521996	683.673	631.702	-0.1141	662.632	-0.0451	725.398	0.0855	NM_025407	Uqcrc1	Mus musculus ubiquinol-cytochrome c reductase core protein 1 (Uqcrc1), mRNA.	Mm.335460
17548428	2682.82	2819.47	0.0717	3083.89	0.201	2738.85	0.0298	ENSMUST00000021993 // ENSMUST00000021993	Uqcrb // Uqcrb	cdna:known chromosome:NCBIM37:13:67001553:67006314:-1 gene:ENSMUSG00000021520 gene_biotype:protein_coding transcript_biotype:protein_coding // cdna:known chromosome:NCBIM37:13:67001553:67006314:-1 gene:ENSMUSG00000021520 gene_biotype:protein_coding transcript_biotype:protein_coding	Mm.379136 // Mm.379136
17293863	48.3484	44.6691	-0.1142	60.175	0.3157	30.015	-0.6878	NM_026219	Uqcrb	Mus musculus ubiquinol-cytochrome c reductase binding protein (Uqcrb), nuclear gene encoding mitochondrial protein, mRNA.	Mm.379136
17242924	144.739	156.234	0.1103	137.482	-0.0742	140.611	-0.0417	NM_025650	Uqcr11	Mus musculus ubiquinol-cytochrome c reductase, complex III subunit XI (Uqcr11), nuclear gene encoding mitochondrial protein, mRNA.	Mm.379119
17260023	124.289	121.409	-0.0338	119.799	-0.0531	92.5652	-0.4252	NM_197979	Uqcr10	Mus musculus ubiquinol-cytochrome c reductase, complex III subunit X (Uqcr10), nuclear gene encoding mitochondrial protein, mRNA.	Mm.269736
17393375	149.41	150.348	0.009	181.75	0.2827	141.78	-0.0756	NM_018888	Uqcc	Mus musculus ubiquinol-cytochrome c reductase complex chaperone, CBP3 homolog (yeast) (Uqcc), nuclear gene encoding mitochondrial protein, transcript variant 1, mRNA.	Mm.158827
17537003	142.044	99.4491	-0.5143	127.395	-0.157	154.693	0.1231	BC147845	Uprt	Mus musculus uracil phosphoribosyltransferase (FUR1) homolog (S. cerevisiae), mRNA (cDNA clone MGC:182948 IMAGE:9087562), complete cds.	Mm.438275
17370954	154.968	287.898	0.8936	517.205	1.7388	237.825	0.6179	NM_029692	Upp2	Mus musculus uridine phosphorylase 2 (Upp2), mRNA.	Mm.200370
17247225	34.0231	47.6745	0.4867	43.9787	0.3703	41.439	0.2845	NM_001159402	Upp1	Mus musculus uridine phosphorylase 1 (Upp1), transcript variant 2, mRNA.	Mm.4610
17443380	30.7339	30.0548	-0.0322	29.0326	-0.0822	25.1535	-0.2891	ENSMUST00000062606	Upk3b	cdna:known chromosome:NCBIM37:5:136514366:136521173:1 gene:ENSMUSG00000042985 gene_biotype:protein_coding transcript_biotype:protein_coding	Mm.3089
17313779	26.165	37.4849	0.5187	29.2423	0.1604	27.4039	0.0667	NM_023478	Upk3a	Mus musculus uroplakin 3A (Upk3a), mRNA.	Mm.46214
17526297	29.6878	30.932	0.0592	36.2913	0.2898	43.7393	0.5591	NM_009476	Upk2	Mus musculus uroplakin 2 (Upk2), mRNA.	Mm.4453
17330427	17.0637	14.5545	-0.2295	15.5859	-0.1307	13.3019	-0.3593	NM_178924	Upk1b	Mus musculus uroplakin 1B (Upk1b), mRNA.	Mm.130793
17489214	8.3384	9.8898	0.2462	12.9484	0.6349	12.653	0.6016	NM_026815	Upk1a	Mus musculus uroplakin 1A (Upk1a), mRNA.	Mm.25471
17541010	84.998	82.2361	-0.0477	78.4195	-0.1162	72.9028	-0.2215	ENSMUST00000076265	Upf3b	cdna:known chromosome:NCBIM37:X:34631673:34650317:-1 gene:ENSMUSG00000036572 gene_biotype:protein_coding transcript_biotype:protein_coding	Mm.271160
17499376	65.3789	69.108	0.08	78.9704	0.2725	79.8449	0.2884	NM_025924	Upf3a	Mus musculus UPF3 regulator of nonsense transcripts homolog A (yeast) (Upf3a), mRNA.	Mm.44858
17366562	215.351	181.532	-0.2465	173.158	-0.3146	176.36	-0.2882	NM_001081132	Upf2	Mus musculus UPF2 regulator of nonsense transcripts homolog (yeast) (Upf2), mRNA.	Mm.31102
17510013	146.403	147.82	0.0139	145.704	-0.0069	127.618	-0.1981	NM_001122829	Upf1	Mus musculus UPF1 regulator of nonsense transcripts homolog (yeast) (Upf1), transcript variant 1, mRNA.	Mm.390048
17234347	1246.88	1094.87	-0.1876	1273.08	0.03	1249.79	0.0034	ENSMUST00000039925	Upb1	cdna:known chromosome:NCBIM37:10:74869656:74904424:1 gene:ENSMUSG00000033427 gene_biotype:protein_coding transcript_biotype:protein_coding	Mm.441195
17403551	2644.07	3234.95	0.291	3381.92	0.3551	3027.7	0.1955	ENSMUST00000029837	Uox	cdna:known chromosome:NCBIM37:3:146260041:146295269:1 gene:ENSMUSG00000028186 gene_biotype:protein_coding transcript_biotype:protein_coding	Mm.10865
17348274	76.0206	57.6329	-0.3995	60.1216	-0.3385	62.0372	-0.2933	BC150842 // BC150842	Unkl // Unkl	Mus musculus unkempt-like (Drosophila), mRNA (cDNA clone MGC:183753 IMAGE:9087753), complete cds. // Mus musculus unkempt-like (Drosophila), mRNA (cDNA clone MGC:183753 IMAGE:9087753), complete cds.	Mm.267353 // Mm.267353
17334602	89.257	89.3484	0.0015	87.4848	-0.0289	82.7775	-0.1087	NM_001197024	Unkl	Mus musculus unkempt-like (Drosophila) (Unkl), transcript variant 1, mRNA.	Mm.267353
17258527	83.3928	71.3671	-0.2247	73.6235	-0.1798	76.6817	-0.121	NM_172569	Unk	Mus musculus unkempt homolog (Drosophila) (Unk), mRNA.	Mm.297706
17440812	39.52	45.6111	0.2068	40.9445	0.0511	39.4784	-0.0015	ENSMUST00000102584	Ung	cdna:known chromosome:NCBIM37:5:114580935:114589330:1 gene:ENSMUSG00000029591 gene_biotype:protein_coding transcript_biotype:protein_coding	Mm.1393
17444027	40.6491	32.4543	-0.3248	34.1681	-0.2506	42.5896	0.0673	NM_013702	Uncx	Mus musculus UNC homeobox (Uncx), mRNA.	Mm.42190
17356002	174.039	166.853	-0.0608	203.61	0.2264	241.948	0.4753	NM_019449	Unc93b1	Mus musculus unc-93 homolog B1 (C. elegans) (Unc93b1), transcript variant 1, mRNA.	Mm.262094
17341003	42.7214	55.7166	0.3831	47.4325	0.1509	60.2915	0.497	NM_199252	Unc93a	Mus musculus unc-93 homolog A (C. elegans) (Unc93a), mRNA.	Mm.390935
17213808	21.4397	19.9637	-0.1029	21.8986	0.0306	21.9421	0.0334	ENSMUST00000061620	Unc80	cdna:known chromosome:NCBIM37:1:66514941:66746440:1 gene:ENSMUSG00000055567 gene_biotype:protein_coding transcript_biotype:protein_coding	Mm.44798
17278128	24.38	24.5428	0.0096	27.7803	0.1884	22.225	-0.1335	NM_001081017	Unc79	Mus musculus unc-79 homolog (C. elegans) (Unc79), mRNA.	Mm.387073
17508570	22.8277	25.7607	0.1744	22.4072	-0.0268	23.0713	0.0153	NM_153135	Unc5d	Mus musculus unc-5 homolog D (C. elegans) (Unc5d), mRNA.	Mm.248433
17338445	24.7249	25.4593	0.0422	28.3332	0.1965	28.4803	0.204	NM_152823	Unc5cl	Mus musculus unc-5 homolog C (C. elegans)-like (Unc5cl), mRNA.	Mm.311629
17403185	16.3387	16.5127	0.0153	15.2047	-0.1038	17.0677	0.063	NM_009472	Unc5c	Mus musculus unc-5 homolog C (C. elegans) (Unc5c), mRNA.	Mm.24430
17241137	30.407	30.3197	-0.0041	32.5706	0.0992	33.3903	0.135	NM_029770	Unc5b	Mus musculus unc-5 homolog B (C. elegans) (Unc5b), mRNA.	Mm.290433
17287555	41.1496	30.1921	-0.4467	38.0617	-0.1125	28.2407	-0.5431	NM_153131	Unc5a	Mus musculus unc-5 homolog A (C. elegans) (Unc5a), mRNA.	Mm.23573
17211973	179.08	184.233	0.0409	152.69	-0.23	165.855	-0.1107	NM_026123	Unc50	Mus musculus unc-50 homolog (C. elegans) (Unc50), mRNA.	Mm.27404
17254128	19.7935	19.3455	-0.033	22.064	0.1567	20.6216	0.0591	NM_178680	Unc45b	Mus musculus unc-45 homolog B (C. elegans) (Unc45b), mRNA.	Mm.295205
17492523	57.5832	67.8806	0.2374	66.6641	0.2113	62.1817	0.1108	ENSMUST00000107368	Unc45a	cdna:known chromosome:NCBIM37:7:87470178:87485891:-1 gene:ENSMUSG00000030533 gene_biotype:protein_coding transcript_biotype:protein_coding	Mm.243024
17272107	26.5904	22.7197	-0.227	25.6399	-0.0525	25.8353	-0.0416	NM_001009573	Unc13d	Mus musculus unc-13 homolog D (C. elegans) (Unc13d), mRNA.	Mm.259460
17528800	10.6681	11.708	0.1342	9.3902	-0.1841	9.7325	-0.1324	NM_001081153	Unc13c	Mus musculus unc-13 homolog C (C. elegans) (Unc13c), mRNA.	Mm.41035
17413221	67.1964	56.4712	-0.2509	58.1222	-0.2093	52.2024	-0.3643	NM_001081413	Unc13b	Mus musculus unc-13 homolog B (C. elegans) (Unc13b), transcript variant 2, mRNA.	Mm.128892
17510368	23.6933	33.2878	0.4905	26.568	0.1652	26.4493	0.1587	NM_001029873	Unc13a	Mus musculus unc-13 homolog A (C. elegans) (Unc13a), mRNA.	Mm.334606
17451661	184.143	163.325	-0.1731	168.196	-0.1307	163.963	-0.1675	NM_175352	Unc119b	Mus musculus unc-119 homolog B (C. elegans) (Unc119b), mRNA.	Mm.29241
17253630	48.3014	30.6008	-0.6585	37.3855	-0.3696	43.0808	-0.165	NM_011676	Unc119	Mus musculus unc-119 homolog (C. elegans) (Unc119), mRNA.	Mm.284811
17329937	234.721	218.515	-0.1032	264.718	0.1735	223.023	-0.0738	ENSMUST00000023510	Umps	cdna:known chromosome:NCBIM37:16:33954868:33967124:-1 gene:ENSMUSG00000022814 gene_biotype:protein_coding transcript_biotype:protein_coding	Mm.13145
17335742	23.0486	24.8278	0.1073	23.6666	0.0382	24.8344	0.1077	NM_177465	Umodl1	Mus musculus uromodulin-like 1 (Umodl1), mRNA.	Mm.25923
17495637	20.5626	16.1846	-0.3454	16.1402	-0.3494	16.1846	-0.3454	NM_009470	Umod	Mus musculus uromodulin (Umod), mRNA.	Mm.10826
17532288	22.6691	22.8841	0.0136	21.7571	-0.0592	21.5563	-0.0726	ENSMUST00000171923	Ulk4	cdna:known chromosome:NCBIM37:9:120873572:121186315:-1 gene:ENSMUSG00000040936 gene_biotype:protein_coding transcript_biotype:protein_coding	Mm.371804
17517752	62.0462	58.4856	-0.0853	58.4928	-0.0851	63.4814	0.033	NM_027895	Ulk3	Mus musculus unc-51-like kinase 3 (Ulk3), mRNA.	Mm.155877
17263893	377.398	321.674	-0.2305	393.532	0.0604	459.546	0.2841	NM_013881	Ulk2	Mus musculus unc-51 like kinase 2 (Ulk2), mRNA.	Mm.162025
17451140	236.893	232.038	-0.0299	216.763	-0.1281	230.221	-0.0412	NM_009469	Ulk1	Mus musculus unc-51 like kinase 1 (Ulk1), mRNA.	Mm.271898
17239040	7.413	7.5483	0.0261	7.8191	0.0769	7.9502	0.1009	NM_029975	Ulbp1	Mus musculus UL16 binding protein 1 (Ulbp1), mRNA.	Mm.442442
17287576	114.191	115.038	0.0107	107.693	-0.0845	108.079	-0.0794	NM_011307 // NM_011307	Uimc1 // Uimc1	Mus musculus ubiquitin interaction motif containing 1 (Uimc1), mRNA. // Mus musculus ubiquitin interaction motif containing 1 (Uimc1), mRNA.	Mm.259301 // Mm.259301
17292800	93.4177	93.8626	0.0069	88.8619	-0.0721	100.124	0.1	NM_011307	Uimc1	Mus musculus ubiquitin interaction motif containing 1 (Uimc1), mRNA.	Mm.259301
17358617	271.738	282.384	0.0554	255.258	-0.0903	272.449	0.0038	NM_144873	Uhrf2	Mus musculus ubiquitin-like, containing PHD and RING finger domains 2 (Uhrf2), mRNA.	Mm.313364
17236415	416.796	366.688	-0.1848	343.591	-0.2786	344.709	-0.274	NM_029166	Uhrf1bp1l	Mus musculus UHRF1 (ICBP90) binding protein 1-like (Uhrf1bp1l), mRNA.	Mm.268922
17335177	65.3566	64.5663	-0.0176	58.7342	-0.1541	61.0009	-0.0995	NM_001080769	Uhrf1bp1	Mus musculus UHRF1 (ICBP90) binding protein 1 (Uhrf1bp1), mRNA.	Mm.291291
17338747	28.3549	32.7153	0.2064	26.3879	-0.1037	33.8977	0.2576	NM_010931	Uhrf1	Mus musculus ubiquitin-like, containing PHD and RING finger domains, 1 (Uhrf1), transcript variant 1, mRNA.	Mm.42196
17219160	11.4281	11.8713	0.0549	13.4849	0.2388	11.6981	0.0337	ENSMUST00000027979	Uhmk1	cdna:known chromosome:NCBIM37:1:172123551:172145528:-1 gene:ENSMUSG00000026667 gene_biotype:protein_coding transcript_biotype:protein_coding	Mm.389214
17229520	269.067	260.461	-0.0469	205.574	-0.3883	249.3	-0.1101	ENSMUST00000027979	Uhmk1	cdna:known chromosome:NCBIM37:1:172123551:172145528:-1 gene:ENSMUSG00000026667 gene_biotype:protein_coding transcript_biotype:protein_coding	Mm.389214
17410114	31.8735	33.667	0.079	26.7849	-0.2509	21.4152	-0.5737	NM_011674	Ugt8a	Mus musculus UDP galactosyltransferase 8A (Ugt8a), mRNA.	Mm.306021
17310237	2020.99	1793.12	-0.1726	2061.37	0.0285	2037.42	0.0117	ENSMUST00000072403	Ugt3a2	cdna:known chromosome:NCBIM37:15:9265305:9300710:1 gene:ENSMUSG00000049152 gene_biotype:protein_coding transcript_biotype:protein_coding	Mm.422853
17310226	734.979	531.427	-0.4678	728.257	-0.0133	759.658	0.0476	NM_207216	Ugt3a1	Mus musculus UDP glycosyltransferases 3 family, polypeptide A1 (Ugt3a1), mRNA.	Mm.482274
17449346	1660.22	1744.05	0.0711	1591.02	-0.0614	1492.18	-0.154	NM_009467	Ugt2b5	Mus musculus UDP glucuronosyltransferase 2 family, polypeptide B5 (Ugt2b5), mRNA.	Mm.291575
17449372	2.1161	3.1339	0.5666	3.039	0.5222	4.2786	1.0158	NM_133894	Ugt2b38	Mus musculus UDP glucuronosyltransferase 2 family, polypeptide B38 (Ugt2b38), mRNA.	Mm.212589
17449355	53.3606	133.682	1.325	62.8554	0.2363	52.515	-0.023	NM_053215	Ugt2b37	Mus musculus UDP glucuronosyltransferase 2 family, polypeptide B37 (Ugt2b37), mRNA.	Mm.160362
17449332	1333.94	1342.57	0.0093	1438.96	0.1093	1367.39	0.0357	NM_001029867	Ugt2b36	Mus musculus UDP glucuronosyltransferase 2 family, polypeptide B36 (Ugt2b36), mRNA.	Mm.439851
17438621	639.795	597.4	-0.0989	561.107	-0.1893	577.227	-0.1485	NM_172881	Ugt2b35	Mus musculus UDP glucuronosyltransferase 2 family, polypeptide B35 (Ugt2b35), mRNA.	Mm.312095
17449313	3989.98	3960.55	-0.0107	3547.94	-0.1694	3656.36	-0.126	NM_153598	Ugt2b34	Mus musculus UDP glucuronosyltransferase 2 family, polypeptide B34 (Ugt2b34), mRNA.	Mm.281844
17449322	2566.87	3154.73	0.2975	3240.41	0.3362	2791.57	0.1211	NM_152811	Ugt2b1	Mus musculus UDP glucuronosyltransferase 2 family, polypeptide B1 (Ugt2b1), mRNA.	Mm.26741
17449363	1391.11	1436.21	0.046	1560.15	0.1655	1393.03	0.002	NM_028094	Ugt2a3	Mus musculus UDP glucuronosyltransferase 2 family, polypeptide A3 (Ugt2a3), mRNA.	Mm.482739
17449381	6.3981	7.5766	0.2439	6.6587	0.0576	7.6794	0.2633	NM_053184	Ugt2a1	Mus musculus UDP glucuronosyltransferase 2 family, polypeptide A1 (Ugt2a1), mRNA.	Mm.26794
17215429	235.824	243.8	0.048	210.743	-0.1622	178.29	-0.4035	NM_201641	Ugt1a10	Mus musculus UDP glycosyltransferase 1 family, polypeptide A10 (Ugt1a10), mRNA.	---
17225320	719.399	745.024	0.0505	633.181	-0.1842	594.349	-0.2755	NM_201645 // NM_201645	Ugt1a1 // Ugt1a1	Mus musculus UDP glucuronosyltransferase 1 family, polypeptide A1 (Ugt1a1), mRNA. // Mus musculus UDP glucuronosyltransferase 1 family, polypeptide A1 (Ugt1a1), mRNA.	---
17260916	1169.54	1244.77	0.0899	1359.79	0.2174	1272.29	0.1215	NM_139297	Ugp2	Mus musculus UDP-glucose pyrophosphorylase 2 (Ugp2), mRNA.	Mm.28877
17309482	22.8369	22.6391	-0.0125	20.9081	-0.1273	22.5877	-0.0158	NM_001081252	Uggt2	Mus musculus UDP-glucose glycoprotein glucosyltransferase 2 (Uggt2), mRNA.	Mm.213406
17222106	213.87	239.204	0.1615	195.558	-0.1291	205.231	-0.0595	NM_198899	Uggt1	Mus musculus UDP-glucose glycoprotein glucosyltransferase 1 (Uggt1), mRNA.	Mm.261022
17448308	1166.68	1067.8	-0.1278	872.996	-0.4184	1117.15	-0.0626	ENSMUST00000031103	Ugdh	cdna:known chromosome:NCBIM37:5:65804460:65827185:-1 gene:ENSMUSG00000029201 gene_biotype:protein_coding transcript_biotype:protein_coding	Mm.344831
17414434	161.011	172.635	0.1006	168.127	0.0624	178.05	0.1451	ENSMUST00000030074	Ugcg	cdna:known chromosome:NCBIM37:4:59202129:59235705:1 gene:ENSMUSG00000028381 gene_biotype:protein_coding transcript_biotype:protein_coding	Mm.198803
17500941	324.412	337.762	0.0582	372.423	0.1991	323.516	-0.004	ENSMUST00000034051	Ufsp2	cdna:known chromosome:NCBIM37:8:47060882:47082312:1 gene:ENSMUSG00000031634 gene_biotype:protein_coding transcript_biotype:protein_coding	Mm.210882
17443535	44.9187	50.6001	0.1718	58.1175	0.3717	50.4056	0.1663	NM_027356	Ufsp1	Mus musculus UFM1-specific peptidase 1 (Ufsp1), mRNA.	Mm.124666
17405236	102.728	102.728	0	110.011	0.0988	114.954	0.1622	NM_026435	Ufm1	Mus musculus ubiquitin-fold modifier 1 (Ufm1), mRNA.	Mm.23067
17323759	241.863	241.029	-0.005	180.35	-0.4234	198.149	-0.2876	ENSMUST00000115578	Ufd1l	cdna:known chromosome:NCBIM37:16:18811925:18835349:1 gene:ENSMUSG00000005262 gene_biotype:protein_coding transcript_biotype:protein_coding	Mm.237594
17229715	196.233	182.475	-0.1049	208.867	0.09	189.253	-0.0522	ENSMUST00000080001	Ufc1	cdna:known chromosome:NCBIM37:1:173218694:173225155:-1 gene:ENSMUSG00000062963 gene_biotype:protein_coding transcript_biotype:protein_coding	Mm.2815
17491259	108.244	92.0059	-0.2345	109.675	0.0189	110.971	0.0359	NM_001040695	Uevld	Mus musculus UEV and lactate/malate dehyrogenase domains (Uevld), mRNA.	Mm.1999
17480729	6.6374	4.3574	-0.6071	8.4024	0.3402	11.9563	0.8491	NM_009464	Ucp3	Mus musculus uncoupling protein 3 (mitochondrial, proton carrier) (Ucp3), nuclear gene encoding mitochondrial protein, mRNA.	Mm.6254
17480740	120.65	108.107	-0.1584	119.539	-0.0134	151.336	0.3269	NM_011671	Ucp2	Mus musculus uncoupling protein 2 (mitochondrial, proton carrier) (Ucp2), nuclear gene encoding mitochondrial protein, mRNA.	Mm.171378
17502899	15.9983	12.3074	-0.3784	12.8234	-0.3191	16.6654	0.0589	NM_009463	Ucp1	Mus musculus uncoupling protein 1 (mitochondrial, proton carrier) (Ucp1), nuclear gene encoding mitochondrial protein, mRNA.	Mm.4177
17290259	19.6159	20.3478	0.0528	26.719	0.4458	15.5711	-0.3332	NM_031250	Ucn3	Mus musculus urocortin 3 (Ucn3), mRNA.	Mm.313662
17522107	13.5016	14.117	0.0643	17.0564	0.3372	14.1635	0.0691	NM_145077	Ucn2	Mus musculus urocortin 2 (Ucn2), mRNA.	Mm.388865
17446832	51.053	55.2087	0.1129	55.1703	0.1119	42.6742	-0.2586	NM_021290	Ucn	Mus musculus urocortin (Ucn), mRNA.	Mm.377116
17366525	21.5783	21.4845	-0.0063	25.4046	0.2355	22.1402	0.0371	NM_026754	Ucma	Mus musculus upper zone of growth plate and cartilage matrix associated (Ucma), transcript variant 1, mRNA.	Mm.27791
17395876	104.276	97.1222	-0.1025	100.069	-0.0594	105.417	0.0157	NM_026765	Uckl1	Mus musculus uridine-cytidine kinase 1-like 1 (Uckl1), mRNA.	Mm.232400
17229389	19.5836	20.2701	0.0497	18.0282	-0.1194	10.3761	-0.9164	BC004016	Uck2	Mus musculus uridine-cytidine kinase 2, mRNA (cDNA clone IMAGE:3493906), partial cds.	Mm.280895 // Mm.440156
17229391	114.472	134.39	0.2314	134.366	0.2312	119.028	0.0563	NM_030724	Uck2	Mus musculus uridine-cytidine kinase 2 (Uck2), mRNA.	Mm.280895 // Mm.440156
17383835	115.925	98.1812	-0.2397	105.935	-0.13	99.9138	-0.2144	ENSMUST00000002625	Uck1	cdna:known chromosome:NCBIM37:2:32110522:32115679:-1 gene:ENSMUSG00000002550 gene_biotype:protein_coding transcript_biotype:protein_coding	Mm.425076
17218027	224.051	248.392	0.1488	259.659	0.2128	275.918	0.3004	NM_019562	Uchl5	Mus musculus ubiquitin carboxyl-terminal esterase L5 (Uchl5), transcript variant 1, mRNA.	Mm.261004
17518328	28.029	29.488	0.0732	25.8068	-0.1192	27.9895	-0.002	NM_033607	Uchl4	Mus musculus ubiquitin carboxyl-terminal esterase L4 (Uchl4), mRNA.	Mm.390180
17302418	15.4945	12.4591	-0.3146	9.5848	-0.6929	21.5699	0.4773	NM_016723	Uchl3	Mus musculus ubiquitin carboxyl-terminal esterase L3 (ubiquitin thiolesterase) (Uchl3), mRNA.	Mm.275970
17437876	16.0347	23.2683	0.5372	19.7054	0.2974	21.3327	0.4119	NM_011670	Uchl1	Mus musculus ubiquitin carboxy-terminal hydrolase L1 (Uchl1), mRNA.	Mm.29807
17448444	27.2381	22.1741	-0.2967	36.0595	0.4048	24.581	-0.1481	NM_011670	Uchl1	Mus musculus ubiquitin carboxy-terminal hydrolase L1 (Uchl1), mRNA.	Mm.29807
17508674	405.619	364.208	-0.1554	424.48	0.0656	417.955	0.0432	NM_178648	Ubxn8	Mus musculus UBX domain protein 8 (Ubxn8), mRNA.	Mm.29301
17324774	281.837	277.299	-0.0234	236.383	-0.2537	210.023	-0.4243	NM_177633	Ubxn7	Mus musculus UBX domain protein 7 (Ubxn7), mRNA.	Mm.31275
17346107	148.515	155.602	0.0673	154.016	0.0525	146.336	-0.0213	ENSMUST00000019722	Ubxn6	cdna:known chromosome:NCBIM37:17:56206468:56214451:-1 gene:ENSMUSG00000019578 gene_biotype:protein_coding transcript_biotype:protein_coding	Mm.28000
17216870	947.129	780.479	-0.2792	760.8	-0.316	856.888	-0.1445	NM_026390	Ubxn4	Mus musculus UBX domain protein 4 (Ubxn4), mRNA.	Mm.293321
17411594	65.7026	61.8558	-0.087	54.8887	-0.2594	69.4069	0.0791	ENSMUST00000029907	Ubxn2b	cdna:known chromosome:NCBIM37:4:6118245:6148835:1 gene:ENSMUSG00000028243 gene_biotype:protein_coding transcript_biotype:protein_coding	Mm.427021
17279881	264.755	286.358	0.1132	258.671	-0.0335	239.623	-0.1439	NM_145441	Ubxn2a	Mus musculus UBX domain protein 2A (Ubxn2a), mRNA.	Mm.259170
17419692	8.3687	10.2162	0.2878	11.4381	0.4508	9.7734	0.2239	NM_026257	Ubxn11	Mus musculus UBX domain protein 11 (Ubxn11), transcript variant 1, mRNA.	Mm.282029
17431801	10.7029	11.8195	0.1432	11.7898	0.1395	10.7217	0.0025	ENSMUST00000105809	Ubxn10	cdna:known chromosome:NCBIM37:4:138274753:138280771:-1 gene:ENSMUSG00000043621 gene_biotype:protein_coding transcript_biotype:protein_coding	Mm.292226
17357259	193.122	191.928	-0.0089	173.318	-0.1561	186.443	-0.0508	NM_146093	Ubxn1	Mus musculus UBX domain protein 1 (Ubxn1), mRNA.	Mm.27839
17514885	9.6987	9.5749	-0.0185	8.1699	-0.2475	12.4127	0.3559	NM_001033793	Ubtfl1	Mus musculus upstream binding transcription factor, RNA polymerase I-like 1 (Ubtfl1), mRNA.	Mm.380138
17270134	314.165	379.081	0.271	356.359	0.1818	347.808	0.1468	NM_011551	Ubtf	Mus musculus upstream binding transcription factor, RNA polymerase I (Ubtf), transcript variant 1, mRNA.	Mm.2845
17248304	73.0256	64.1025	-0.188	89.5324	0.294	74.7028	0.0328	NM_173784	Ubtd2	Mus musculus ubiquitin domain containing 2 (Ubtd2), mRNA.	Mm.260956
17359488	54.2083	64.7201	0.2557	76.9789	0.5059	78.6503	0.5369	NM_145500	Ubtd1	Mus musculus ubiquitin domain containing 1 (Ubtd1), mRNA.	Mm.22948
17278110	133.266	144.228	0.114	140.348	0.0747	146.355	0.1352	NM_025666	Ubr7	Mus musculus ubiquitin protein ligase E3 component n-recognin 7 (putative) (Ubr7), mRNA.	Mm.34261
17316625	505.571	466.314	-0.1166	451.054	-0.1646	454.312	-0.1542	NM_001081359	Ubr5	Mus musculus ubiquitin protein ligase E3 component n-recognin 5 (Ubr5), transcript variant 1, mRNA.	Mm.476840
17420646	445.202	383.446	-0.2154	311.691	-0.5143	353.552	-0.3325	ENSMUST00000097822	Ubr4	cdna:known chromosome:NCBIM37:4:138936574:139045503:1 gene:ENSMUSG00000066036 gene_biotype:protein_coding transcript_biotype:protein_coding	Mm.271956
17371523	1051.58	1002.59	-0.0688	880.72	-0.2558	1021.67	-0.0416	NM_001081548	Ubr3	Mus musculus ubiquitin protein ligase E3 component n-recognin 3 (Ubr3), transcript variant 1, mRNA.	Mm.314576
17345613	342.28	361.35	0.0782	391.039	0.1921	352.701	0.0433	NM_146078	Ubr2	Mus musculus ubiquitin protein ligase E3 component n-recognin 2 (Ubr2), transcript variant 1, mRNA.	Mm.28234
17390318	203.434	209.432	0.0419	194.974	-0.0613	185.073	-0.1365	NM_009461	Ubr1	Mus musculus ubiquitin protein ligase E3 component n-recognin 1 (Ubr1), mRNA.	Mm.389330
17494303	13.1152	11.7171	-0.1626	10.5969	-0.3076	10.8747	-0.2703	NM_198624	Ubqlnl	Mus musculus ubiquilin-like (Ubqlnl), mRNA.	Mm.189668
17399091	127.577	93.7235	-0.4449	83.2656	-0.6156	102.784	-0.3117	NM_033526	Ubqln4	Mus musculus ubiquilin 4 (Ubqln4), mRNA.	Mm.303059
17494298	13.9682	13.2074	-0.0808	16.5269	0.2427	13.2676	-0.0742	NM_198623	Ubqln3	Mus musculus ubiquilin 3 (Ubqln3), mRNA.	Mm.334092
17539019	102.709	132.204	0.3642	99.1154	-0.0514	118.012	0.2004	NM_018798	Ubqln2	Mus musculus ubiquilin 2 (Ubqln2), mRNA.	Mm.430772
17293089	828.479	870.018	0.0706	731.161	-0.1803	798.372	-0.0534	NM_026842	Ubqln1	Mus musculus ubiquilin 1 (Ubqln1), transcript variant 1, mRNA.	Mm.182053
17522698	263.668	263.409	-0.0014	268.359	0.0254	249.316	-0.0807	NM_001083319	Ubp1	Mus musculus upstream binding protein 1 (Ubp1), transcript variant 1, mRNA.	Mm.28052
17391670	64.6739	68.186	0.0763	62.5626	-0.0479	62.2133	-0.056	NM_001255993	Ubox5	Mus musculus U box domain containing 5 (Ubox5), transcript variant 1, mRNA.	Mm.489731
17457404	102.272	114.2	0.1591	113.181	0.1462	114.976	0.1689	NM_177185	Ubn2	Mus musculus ubinuclein 2 (Ubn2), mRNA.	Mm.302831
17322642	101.053	85.2729	-0.245	82.3658	-0.295	87.4722	-0.2082	NM_026666	Ubn1	Mus musculus ubinuclein 1 (Ubn1), mRNA.	Mm.66356
17261995	23.9009	31.2625	0.3874	30.2132	0.3381	31.8392	0.4137	NM_024475	Ublcp1	Mus musculus ubiquitin-like domain containing CTD phosphatase 1 (Ublcp1), mRNA.	Mm.338784
17517799	401.986	445.504	0.1483	435.682	0.1161	433.199	0.1079	NM_001122873	Ubl7	Mus musculus ubiquitin-like 7 (bone marrow stromal cell-derived) (Ubl7), transcript variant 1, mRNA.	Mm.41735
17409026	13.9567	16.7601	0.2641	13.9172	-0.0041	15.0228	0.1062	NM_026261	Ubl4b	Mus musculus ubiquitin-like 4B (Ubl4b), mRNA.	Mm.55982
17542662	121.149	112.397	-0.1082	103.376	-0.2289	103.782	-0.2232	ENSMUST00000155676	Ubl4	cdna:known chromosome:NCBIM37:X:71611057:71614012:-1 gene:ENSMUSG00000015290 gene_biotype:protein_coding transcript_biotype:protein_coding	Mm.3979
17455418	398.25	425.15	0.0943	394.259	-0.0145	411.959	0.0488	NM_011908	Ubl3	Mus musculus ubiquitin-like 3 (Ubl3), mRNA.	Mm.21846
17432974	6.2511	6.915	0.1456	5.4209	-0.2056	7.7133	0.3032	AK034787	Ubiad1	Mus musculus 12 days embryo embryonic body between diaphragm region and neck cDNA, RIKEN full-length enriched library, clone:9430038G21 product:Transitional EPITHELIA response protein homolog, full insert sequence.	Mm.292503
17432967	173.86	178.177	0.0354	167.805	-0.0511	179.163	0.0433	NM_027873	Ubiad1	Mus musculus UbiA prenyltransferase domain containing 1 (Ubiad1), mRNA.	Mm.292503
17482719	187.098	180.047	-0.0554	131.981	-0.5035	135.058	-0.4702	NM_138589	Ubfd1	Mus musculus ubiquitin family domain containing 1 (Ubfd1), mRNA.	Mm.282122
17421791	61.0722	58.9374	-0.0513	54.7029	-0.1589	51.7462	-0.2391	NM_022022 // NM_022022	Ube4b // Ube4b	Mus musculus ubiquitination factor E4B, UFD2 homolog (S. cerevisiae) (Ube4b), mRNA. // Mus musculus ubiquitination factor E4B, UFD2 homolog (S. cerevisiae) (Ube4b), mRNA.	Mm.393991 // Mm.393991
17548328	35.0026	31.4432	-0.1547	28.9997	-0.2714	25.2676	-0.4702	NM_022022 // NM_022022	Ube4b // Ube4b	Mus musculus ubiquitination factor E4B, UFD2 homolog (S. cerevisiae) (Ube4b), mRNA. // Mus musculus ubiquitination factor E4B, UFD2 homolog (S. cerevisiae) (Ube4b), mRNA.	Mm.393991 // Mm.393991
17433110	527.167	465.417	-0.1797	410.4	-0.3612	446.48	-0.2397	ENSMUST00000103212	Ube4b	cdna:known chromosome:NCBIM37:4:148702525:148800858:-1 gene:ENSMUSG00000028960 gene_biotype:protein_coding transcript_biotype:protein_coding	Mm.393991
17526426	461.116	612.849	0.4104	351.185	-0.3929	465.874	0.0148	NM_145400	Ube4a	Mus musculus ubiquitination factor E4A, UFD2 homolog (S. cerevisiae) (Ube4a), mRNA.	Mm.215069
17435674	338.336	324.704	-0.0593	357.786	0.0806	327.994	-0.0448	NM_133907	Ube3c	Mus musculus ubiquitin protein ligase E3C (Ube3c), mRNA.	Mm.137746
17440923	271.524	268.643	-0.0154	299.733	0.1426	292.425	0.107	NM_054093	Ube3b	Mus musculus ubiquitin protein ligase E3B (Ube3b), mRNA.	Mm.28792
17268279	294.733	265.453	-0.151	306.562	0.0568	303.286	0.0413	NM_172300	Ube2z	Mus musculus ubiquitin-conjugating enzyme E2Z (putative) (Ube2z), mRNA.	Mm.38802
17221490	187.375	215.322	0.2006	183.018	-0.0339	176.176	-0.0889	ENSMUST00000117146	Ube2w	cdna:known chromosome:NCBIM37:1:16559863:16609570:-1 gene:ENSMUSG00000025939 gene_biotype:protein_coding transcript_biotype:protein_coding	Mm.122430
17328425	49.0619	46.4063	-0.0803	40.9303	-0.2614	51.1134	0.0591	NM_023585	Ube2v2	Mus musculus ubiquitin-conjugating enzyme E2 variant 2 (Ube2v2), transcript variant 1, mRNA.	Mm.235407 // Mm.390775
17394718	54.8066	44.4277	-0.3029	47.3263	-0.2117	50.0729	-0.1303	ENSMUST00000109207	Ube2v1	cdna:known chromosome:NCBIM37:2:167433138:167457595:-1 gene:ENSMUSG00000078923 gene_biotype:protein_coding transcript_biotype:protein_coding	Mm.360108
17415850	50.179	7.6251	-2.7183	44.786	-0.164	21.2114	-1.2422	NM_001033773	Ube2u	Mus musculus ubiquitin-conjugating enzyme E2U (putative) (Ube2u), mRNA.	Mm.318133
17217552	10.7773	11.5368	0.0983	13.2397	0.2969	11.5807	0.1037	NM_026024	Ube2t	Mus musculus ubiquitin-conjugating enzyme E2T (putative) (Ube2t), mRNA.	Mm.284587
17485937	88.069	92.3785	0.0689	79.9605	-0.1393	76.2698	-0.2075	NM_133777	Ube2s	Mus musculus ubiquitin-conjugating enzyme E2S (Ube2s), mRNA.	Mm.389787
17412850	624.026	521.187	-0.2598	648.471	0.0554	647.222	0.0527	ENSMUST00000040008	Ube2r2	cdna:known chromosome:NCBIM37:4:41082776:41140413:1 gene:ENSMUSG00000036241 gene_biotype:protein_coding transcript_biotype:protein_coding	Mm.389540
17294149	30.3839	34.1807	0.1699	31.6247	0.0577	29.2056	-0.0571	NM_001145162	Ube2ql1	Mus musculus ubiquitin-conjugating enzyme E2Q family-like 1 (Ube2ql1), mRNA.	Mm.23960
17517481	288.813	330.301	0.1936	323.581	0.164	313.563	0.1186	ENSMUST00000059555	Ube2q2	cdna:known chromosome:NCBIM37:9:54996661:55055336:1 gene:ENSMUSG00000032307 gene_biotype:protein_coding transcript_biotype:protein_coding	Mm.207894
17399519	384.8	377.769	-0.0266	469.937	0.2884	427.961	0.1534	NM_027315	Ube2q1	Mus musculus ubiquitin-conjugating enzyme E2Q (putative) 1 (Ube2q1), mRNA.	Mm.41438
17272415	84.5529	79.3272	-0.092	72.4072	-0.2237	66.5263	-0.3459	NM_173755	Ube2o	Mus musculus ubiquitin-conjugating enzyme E2O (Ube2o), mRNA.	Mm.243950
17236739	82.9639	91.805	0.1461	88.6732	0.096	93.5917	0.1739	NM_080560	Ube2n	Mus musculus ubiquitin-conjugating enzyme E2N (Ube2n), mRNA.	Mm.440187 // Mm.486592
17486620	144.116	132.161	-0.1249	131.861	-0.1282	143.793	-0.0032	ENSMUST00000005714	Ube2m	cdna:known chromosome:NCBIM37:7:13620587:13623622:-1 gene:ENSMUSG00000005575 gene_biotype:protein_coding transcript_biotype:protein_coding	Mm.196580
17372604	120.743	119.129	-0.0194	206.627	0.7751	201.052	0.7356	ENSMUST00000102642	Ube2l6	cdna:known chromosome:NCBIM37:2:84638985:84650333:1 gene:ENSMUSG00000027078 gene_biotype:protein_coding transcript_biotype:protein_coding	Mm.38261
17323424	59.4533	70.225	0.2402	60.2954	0.0203	68.3484	0.2011	NM_009456 // NM_009456	Ube2l3 // Ube2l3	Mus musculus ubiquitin-conjugating enzyme E2L 3 (Ube2l3), mRNA. // Mus musculus ubiquitin-conjugating enzyme E2L 3 (Ube2l3), mRNA.	Mm.3074 // Mm.3074
17548274	823.895	803.495	-0.0362	806.66	-0.0305	883.348	0.1005	NM_009456 // NM_009456	Ube2l3 // Ube2l3	Mus musculus ubiquitin-conjugating enzyme E2L 3 (Ube2l3), mRNA. // Mus musculus ubiquitin-conjugating enzyme E2L 3 (Ube2l3), mRNA.	Mm.3074 // Mm.3074
17328640	211.117	194.898	-0.1153	193.339	-0.1269	220.44	0.0623	NM_009456	Ube2l3	Mus musculus ubiquitin-conjugating enzyme E2L 3 (Ube2l3), mRNA.	Mm.3074
17437790	501.128	562.224	0.166	433.483	-0.2092	488.394	-0.0371	NM_016786	Ube2k	Mus musculus ubiquitin-conjugating enzyme E2K (Ube2k), mRNA.	Mm.319512
17422817	54.5406	56.0179	0.0386	54.6698	0.0034	44.0692	-0.3076	NM_021402	Ube2j2	Mus musculus ubiquitin-conjugating enzyme E2J 2 (Ube2j2), transcript variant 1, mRNA.	Mm.371673
17412552	269.037	314.483	0.2252	229.565	-0.2289	238.281	-0.1751	NM_019586	Ube2j1	Mus musculus ubiquitin-conjugating enzyme E2J 1 (Ube2j1), mRNA.	Mm.259095
17342219	177.559	184.231	0.0532	171.536	-0.0498	171.399	-0.0509	NM_001177609	Ube2i	Mus musculus ubiquitin-conjugating enzyme E2I (Ube2i), transcript variant 2, mRNA.	Mm.240044 // Mm.384234
17489980	64.8928	44.7152	-0.5373	55.1141	-0.2356	45.8637	-0.5007	NM_009459 // NM_009459	Ube2h // Ube2h	Mus musculus ubiquitin-conjugating enzyme E2H (Ube2h), transcript variant 1, mRNA. // Mus musculus ubiquitin-conjugating enzyme E2H (Ube2h), transcript variant 1, mRNA.	Mm.332967 // Mm.332967
17465484	102.53	105.23	0.0375	107.488	0.0681	114.989	0.1654	NM_001169577	Ube2h	Mus musculus ubiquitin-conjugating enzyme E2H (Ube2h), transcript variant 3, mRNA.	Mm.332967
17234694	168.683	167.115	-0.0135	118.7	-0.507	124.164	-0.4421	NM_019803	Ube2g2	Mus musculus ubiquitin-conjugating enzyme E2G 2 (Ube2g2), mRNA.	Mm.458125
17252399	569.808	578.346	0.0215	627.05	0.1381	598.021	0.0697	NM_025985	Ube2g1	Mus musculus ubiquitin-conjugating enzyme E2G 1 (Ube2g1), mRNA.	Mm.458052
17215705	70.1515	80.8555	0.2049	69.6491	-0.0104	62.6469	-0.1632	ENSMUST00000171112	Ube2f	cdna:known chromosome:NCBIM37:1:93147143:93182500:1 gene:ENSMUSG00000034343 gene_biotype:protein_coding transcript_biotype:protein_coding	Mm.337238
17372294	123.18	125.044	0.0217	133.667	0.1179	123.046	-0.0016	ENSMUST00000028398	Ube2e3	cdna:known chromosome:NCBIM37:2:78709204:78761450:1 gene:ENSMUSG00000027011 gene_biotype:protein_coding transcript_biotype:protein_coding	Mm.1485
17303655	175.375	148.246	-0.2425	241.549	0.4619	177.656	0.0186	NM_144839	Ube2e2	Mus musculus ubiquitin-conjugating enzyme E2E 2 (Ube2e2), mRNA.	Mm.23551
17303646	113.14	120.556	0.0916	149.38	0.4009	119.668	0.0809	NM_009455	Ube2e1	Mus musculus ubiquitin-conjugating enzyme E2E 1, UBC4/5 homolog (yeast) (Ube2e1), mRNA.	Mm.4429
17537328	4.2334	4.1674	-0.0226	3.3379	-0.3429	2.848	-0.5719	NM_001081661	Ube2dnl2	Mus musculus ubiquitin-conjugating enzyme E2D N-terminal like 2 (Ube2dnl2), mRNA.	Mm.50414
17537324	5.0817	6.9432	0.4503	9.0425	0.8314	8.2265	0.695	NR_003645	Ube2dnl1	Mus musculus ubiquitin-conjugating enzyme E2D N-terminal like 1 (Ube2dnl1), non-coding RNA.	Mm.302216
17317309	14.2003	18.4773	0.3798	38.9392	1.4553	35.3318	1.315	XM_905852	Ube2d4	PREDICTED: Mus musculus predicted gene 5959 (Gm5959), mRNA.	---
17402895	1122.01	1132.2	0.013	1096.89	-0.0327	1003.32	-0.1613	NM_025356	Ube2d3	Mus musculus ubiquitin-conjugating enzyme E2D 3 (Ube2d3), mRNA.	Mm.49884
17440113	53.0718	50.2997	-0.0774	36.765	-0.5296	37.6276	-0.4962	NR_003639	Ube2d2b	Mus musculus ubiquitin-conjugating enzyme E2D 2B (Ube2d2b), non-coding RNA.	Mm.441500
17353673	53.3939	49.6056	-0.1062	53.3939	0	41.8733	-0.3506	NM_019912 // NM_019912	Ube2d2a // Ube2d2a	Mus musculus ubiquitin-conjugating enzyme E2D 2A (Ube2d2a), mRNA. // Mus musculus ubiquitin-conjugating enzyme E2D 2A (Ube2d2a), mRNA.	Mm.180052 // Mm.180052
17406029	370.91	440.085	0.2467	390.954	0.0759	356.704	-0.0563	NM_019912 // NM_019912	Ube2d2a // Ube2d2a	Mus musculus ubiquitin-conjugating enzyme E2D 2A (Ube2d2a), mRNA. // Mus musculus ubiquitin-conjugating enzyme E2D 2A (Ube2d2a), mRNA.	Mm.180052 // Mm.180052
17349590	225.077	281.574	0.3231	248.372	0.1421	256.589	0.189	NM_019912	Ube2d2a	Mus musculus ubiquitin-conjugating enzyme E2D 2A (Ube2d2a), mRNA.	Mm.180052
17241780	167.323	144.684	-0.2097	184.271	0.1392	198.041	0.2432	NM_145420	Ube2d1	Mus musculus ubiquitin-conjugating enzyme E2D 1, UBC4/5 homolog (yeast) (Ube2d1), mRNA.	Mm.270530
17529367	58.2528	73.6278	0.3379	60.2823	0.0494	44.9856	-0.3729	NM_027394	Ube2cbp	Mus musculus ubiquitin-conjugating enzyme E2C binding protein (Ube2cbp), mRNA.	Mm.53469
17379523	23.5638	29.1701	0.3079	26.4489	0.1666	23.3924	-0.0105	NM_026785	Ube2c	Mus musculus ubiquitin-conjugating enzyme E2C (Ube2c), mRNA.	Mm.89830
17262575	302.239	299.505	-0.0131	285.012	-0.0847	260.885	-0.2123	NM_009458	Ube2b	Mus musculus ubiquitin-conjugating enzyme E2B (Ube2b), mRNA.	Mm.384918
17534122	121.778	111.346	-0.1292	138.755	0.1883	121.062	-0.0085	NM_019668	Ube2a	Mus musculus ubiquitin-conjugating enzyme E2A (Ube2a), mRNA.	Mm.395649
17546259	14.6629	11.8433	-0.3081	11.4653	-0.3549	12.3084	-0.2525	NM_011667	Ube1y1	Mus musculus ubiquitin-activating enzyme E1, Chr Y 1 (Ube1y1), mRNA.	Mm.422949
17337545	15.8795	17.3739	0.1298	17.3395	0.1269	22.493	0.5023	NM_023137	Ubd	Mus musculus ubiquitin D (Ubd), mRNA.	Mm.140210
17442709	131.043	124.506	-0.0738	102.026	-0.3611	95.9356	-0.4499	ENSMUST00000136312 // ENSMUST00000136312	Ubc // Ubc	cdna:known chromosome:NCBIM37:5:125866335:125870384:-1 gene:ENSMUSG00000008348 gene_biotype:protein_coding transcript_biotype:protein_coding // cdna:known chromosome:NCBIM37:5:125866335:125870384:-1 gene:ENSMUSG00000008348 gene_biotype:protein_coding transcript_biotype:protein_coding	Mm.331 // Mm.419997 // Mm.331 // Mm.419997
17452978	166.187	145.878	-0.188	123.217	-0.4316	120.378	-0.4652	ENSMUST00000136312	Ubc	cdna:known chromosome:NCBIM37:5:125866335:125870384:-1 gene:ENSMUSG00000008348 gene_biotype:protein_coding transcript_biotype:protein_coding	Mm.331 // Mm.419997
17299247	3924.1	3831.4	-0.0345	4383.38	0.1597	4016.51	0.0336	NM_011664 // NM_011664	Ubb // Ubb	Mus musculus ubiquitin B (Ubb), mRNA. // Mus musculus ubiquitin B (Ubb), mRNA.	Mm.371592 // Mm.371592
17264036	837.309	642.981	-0.381	798.602	-0.0683	698.635	-0.2612	ENSMUST00000019649 // ENSMUST00000019649	Ubb // Ubb	cdna:known chromosome:NCBIM37:11:62364673:62366715:1 gene:ENSMUSG00000019505 gene_biotype:protein_coding transcript_biotype:protein_coding // cdna:known chromosome:NCBIM37:11:62364673:62366715:1 gene:ENSMUSG00000019505 gene_biotype:protein_coding transcript_biotype:protein_coding	Mm.371592 // Mm.371592
17250700	44.4287	30.1785	-0.558	33.9047	-0.39	35.7135	-0.315	ENSMUST00000019649	Ubb	cdna:known chromosome:NCBIM37:11:62364673:62366715:1 gene:ENSMUSG00000019505 gene_biotype:protein_coding transcript_biotype:protein_coding	Mm.371592
17525868	24.4885	29.5629	0.2717	27.2416	0.1537	25.4623	0.0563	ENSMUST00000044155	Ubash3b	cdna:known chromosome:NCBIM37:9:40819181:40966145:-1 gene:ENSMUSG00000032020 gene_biotype:protein_coding transcript_biotype:protein_coding	Mm.133615
17335798	8.9818	9.5351	0.0862	10.6687	0.2483	6.7941	-0.4027	ENSMUST00000048656	Ubash3a	cdna:known chromosome:NCBIM37:17:31344818:31379147:1 gene:ENSMUSG00000042345 gene_biotype:protein_coding transcript_biotype:protein_coding	Mm.387930
17407201	397.849	397.206	-0.0023	355.057	-0.1642	425.91	0.0983	NM_028475	Ubap2l	Mus musculus ubiquitin associated protein 2-like (Ubap2l), transcript variant 1, mRNA.	Mm.25610
17424163	199.337	227.941	0.1934	196.884	-0.0179	207.343	0.0568	NM_026872	Ubap2	Mus musculus ubiquitin-associated protein 2 (Ubap2), mRNA.	Mm.41864
17412860	275.911	257.922	-0.0973	231.227	-0.2549	261.114	-0.0795	ENSMUST00000072866	Ubap1	cdna:known chromosome:NCBIM37:4:41296029:41337558:1 gene:ENSMUSG00000028437 gene_biotype:protein_coding transcript_biotype:protein_coding	Mm.289795
17302834	260.086	233.402	-0.1562	231.723	-0.1666	242.648	-0.1001	NM_026861	Ubac2	Mus musculus ubiquitin associated domain containing 2 (Ubac2), mRNA.	Mm.441151
17382802	78.389	80.9529	0.0464	74.8063	-0.0675	71.1439	-0.1399	NM_133835	Ubac1	Mus musculus ubiquitin associated domain containing 1 (Ubac1), mRNA.	Mm.247824
17521541	50.4028	36.0577	-0.4832	54.5717	0.1147	73.9183	0.5524	NM_023738	Uba7	Mus musculus ubiquitin-like modifier activating enzyme 7 (Uba7), mRNA.	Mm.277125
17449176	162.346	148.322	-0.1303	144.676	-0.1662	154.938	-0.0674	ENSMUST00000039373	Uba6	cdna:known chromosome:NCBIM37:5:86539745:86601828:-1 gene:ENSMUSG00000035898 gene_biotype:protein_coding transcript_biotype:protein_coding	Mm.486425
17423006	2749.52	2645.93	-0.0554	2530	-0.12	2341.86	-0.2315	ENSMUST00000140679 // ENSMUST00000140679	Uba52 // Uba52	cdna:known chromosome:NCBIM37:8:73032162:73034249:-1 gene:ENSMUSG00000090137 gene_biotype:protein_coding transcript_biotype:protein_coding // cdna:known chromosome:NCBIM37:8:73032162:73034249:-1 gene:ENSMUSG00000090137 gene_biotype:protein_coding transcript_biotype:protein_coding	Mm.297372 // Mm.297372
17530322	219.611	171.562	-0.3562	169.164	-0.3765	181.86	-0.2721	NM_025692	Uba5	Mus musculus ubiquitin-like modifier activating enzyme 5 (Uba5), mRNA.	Mm.224935
17469341	364.379	430.196	0.2396	375.548	0.0436	392.29	0.1065	ENSMUST00000164744	Uba3	cdna:known chromosome:NCBIM37:6:97133664:97155554:-1 gene:ENSMUSG00000030061 gene_biotype:protein_coding transcript_biotype:protein_coding	Mm.277626
17489587	169.626	165.328	-0.037	154.872	-0.1313	153.801	-0.1413	ENSMUST00000102746	Uba2	cdna:known chromosome:NCBIM37:7:34925708:34953594:-1 gene:ENSMUSG00000052997 gene_biotype:protein_coding transcript_biotype:protein_coding	Mm.27560
17533604	809.419	677.029	-0.2577	749.155	-0.1116	753.816	-0.1027	ENSMUST00000001989	Uba1	cdna:known chromosome:NCBIM37:X:20240024:20260305:1 gene:ENSMUSG00000001924 gene_biotype:protein_coding transcript_biotype:protein_coding	Mm.1104
17382557	41.3201	45.787	0.1481	43.11	0.0612	55.8473	0.4346	ENSMUST00000102925	Uap1l1	cdna:known chromosome:NCBIM37:2:25215409:25221202:-1 gene:ENSMUSG00000026956 gene_biotype:protein_coding transcript_biotype:protein_coding	Mm.33797
17229502	320.895	301.011	-0.0923	268.642	-0.2564	270.25	-0.2478	NM_133806	Uap1	Mus musculus UDP-N-acetylglucosamine pyrophosphorylase 1 (Uap1), mRNA.	Mm.27969
17518109	67.8166	61.5649	-0.1395	87.5184	0.3679	65.446	-0.0513	NM_028283	Uaca	Mus musculus uveal autoantigen with coiled-coil domains and ankyrin repeats (Uaca), mRNA.	Mm.68819
17449649	13.4037	12.0405	-0.1547	8.2485	-0.7004	12.624	-0.0865	NR_033483	U90926	Mus musculus cDNA sequence U90926 (U90926), non-coding RNA.	Mm.2548
17473477	104.239	90.4175	-0.2052	93.1397	-0.1624	91.2061	-0.1927	NM_001205231	U2af2	Mus musculus U2 small nuclear ribonucleoprotein auxiliary factor (U2AF) 2 (U2af2), transcript variant 1, mRNA.	Mm.360389
17489158	32.9412	28.8003	-0.1938	27.3216	-0.2699	33.4141	0.0206	NM_170760 // NM_170760	U2af1l4 // U2af1l4	Mus musculus U2 small nuclear RNA auxiliary factor 1-like 4 (U2af1l4), mRNA. // Mus musculus U2 small nuclear RNA auxiliary factor 1-like 4 (U2af1l4), mRNA.	Mm.34790 // Mm.34790
17476478	46.7965	37.9837	-0.301	36.6462	-0.3527	44.1709	-0.0833	ENSMUST00000167042	U2af1l4	cdna:known chromosome:NCBIM37:7:31348363:31352977:1 gene:ENSMUSG00000078765 gene_biotype:protein_coding transcript_biotype:nonsense_mediated_decay	Mm.34790
17476465	79.1952	81.4255	0.0401	81.0138	0.0328	80.9329	0.0313	NM_170760	U2af1l4	Mus musculus U2 small nuclear RNA auxiliary factor 1-like 4 (U2af1l4), mRNA.	Mm.34790
17343251	344.134	379.269	0.1403	289.856	-0.2476	268.885	-0.356	NM_001163769	U2af1	Mus musculus U2 small nuclear ribonucleoprotein auxiliary factor (U2AF) 1 (U2af1), transcript variant 2, mRNA.	Mm.379289
17363107	187.191	207.714	0.1501	194.081	0.0521	175.361	-0.0942	NR_024093	U05342	Mus musculus sequence U05342 (U05342), non-coding RNA.	---
17411352	55.0745	39.6817	-0.4729	40.8789	-0.43	46.2751	-0.2511	NM_172474	Tyw3	Mus musculus tRNA-yW synthesizing protein 3 homolog (S. cerevisiae) (Tyw3), transcript variant 1, mRNA.	Mm.347513
17443024	120.34	125.894	0.0651	112.138	-0.1018	119.385	-0.0115	NM_001015876	Tyw1	Mus musculus tRNA-yW synthesizing protein 1 homolog (S. cerevisiae) (Tyw1), transcript variant 1, mRNA.	Mm.271296
17233744	152.711	139.144	-0.1342	149.476	-0.0309	142.485	-0.1	NM_027912	Tysnd1	Mus musculus trypsin domain containing 1 (Tysnd1), mRNA.	Mm.71514
17414971	15.6423	14.4861	-0.1108	12.8688	-0.2816	16.3863	0.067	NM_031202	Tyrp1	Mus musculus tyrosinase-related protein 1 (Tyrp1), mRNA.	Mm.30438
17476364	82.0116	64.2722	-0.3516	84.3351	0.0403	123.335	0.5887	NM_011662	Tyrobp	Mus musculus TYRO protein tyrosine kinase binding protein (Tyrobp), mRNA.	Mm.46301
17374880	19.1302	23.4878	0.2961	26.177	0.4524	25.6997	0.4259	NM_019392	Tyro3	Mus musculus TYRO3 protein tyrosine kinase 3 (Tyro3), mRNA.	Mm.2901 // Mm.424496
17493167	10.1836	6.4601	-0.6566	13.1109	0.3645	9.9208	-0.0377	ENSMUST00000004770	Tyr	cdna:known chromosome:NCBIM37:7:94574910:94641870:-1 gene:ENSMUSG00000004651 gene_biotype:protein_coding transcript_biotype:protein_coding	Mm.238127
17236305	21.6572	31.9696	0.5619	34.9728	0.6914	25.3748	0.2285	NR_000040 // NR_000040 // NR_000040 // NR_000040 // NR_000040 // NR_000040 // NR_000040	Tyms-ps // Tyms-ps // Tyms-ps // Tyms-ps // Tyms-ps // Tyms-ps // Tyms-ps	Mus musculus thymidylate synthase, pseudogene (Tyms-ps), non-coding RNA.	Mm.391420 // Mm.391420 // Mm.391420 // Mm.391420 // Mm.391420 // Mm.391420 // Mm.391420
17446627	95.3047	92.8067	-0.0383	113.942	0.2577	102.016	0.0982	NM_021288 // NM_021288	Tyms // Tyms	Mus musculus thymidylate synthase (Tyms), transcript variant 1, mRNA. // Mus musculus thymidylate synthase (Tyms), transcript variant 1, mRNA.	Mm.268395 // Mm.268395
17320474	402.506	357.183	-0.1723	291.53	-0.4654	248.909	-0.6934	NM_138302	Tymp	Mus musculus thymidine phosphorylase (Tymp), mRNA.	---
17524620	83.562	84.8927	0.0228	106.125	0.3448	114.735	0.4574	NM_001205312	Tyk2	Mus musculus tyrosine kinase 2 (Tyk2), transcript variant 1, mRNA.	Mm.20249
17460728	43.5217	46.8058	0.105	58.1525	0.4181	50.3484	0.2102	NM_001178058	Txnrd3	Mus musculus thioredoxin reductase 3 (Txnrd3), transcript variant 1, mRNA.	Mm.229332
17323711	114.151	111.133	-0.0387	141.942	0.3144	118.168	0.0499	NM_013711	Txnrd2	Mus musculus thioredoxin reductase 2 (Txnrd2), nuclear gene encoding mitochondrial protein, mRNA.	Mm.390906
17235915	673.128	744.604	0.1456	592.318	-0.1845	652.23	-0.0455	NM_001042523	Txnrd1	Mus musculus thioredoxin reductase 1 (Txnrd1), transcript variant 1, mRNA.	Mm.210155
17505367	100.848	99.1868	-0.024	118.712	0.2353	128.224	0.3465	ENSMUST00000034159	Txnl4b	cdna:known chromosome:NCBIM37:8:112089792:112097951:1 gene:ENSMUSG00000031723 gene_biotype:protein_coding transcript_biotype:protein_coding	Mm.37667
17352132	216.145	231.168	0.0969	239.272	0.1467	209.814	-0.0429	NM_001038608	Txnl4a	Mus musculus thioredoxin-like 4A (Txnl4a), transcript variant 3, mRNA.	Mm.172411
17354969	869.359	827.438	-0.0713	802.845	-0.1148	839.283	-0.0508	NM_016792	Txnl1	Mus musculus thioredoxin-like 1 (Txnl1), mRNA.	Mm.19169
17400599	1935.76	1474.55	-0.3926	1306.74	-0.5669	1020	-0.9243	NM_001009935	Txnip	Mus musculus thioredoxin interacting protein (Txnip), transcript variant 1, mRNA.	Mm.410189
17408067	108.919	58.911	-0.8867	69.1293	-0.6559	61.8078	-0.8174	NM_001009935	Txnip	Mus musculus thioredoxin interacting protein (Txnip), transcript variant 1, mRNA.	Mm.410189
17222429	95.3993	89.6569	-0.0896	93.81	-0.0242	98.2534	0.0425	ENSMUST00000162031	Txndc9	cdna:known chromosome:NCBIM37:1:38040712:38054160:-1 gene:ENSMUSG00000058407 gene_biotype:protein_coding transcript_biotype:protein_coding	Mm.28438
17425622	10.2196	12.7808	0.3226	12.3009	0.2674	15.155	0.5685	NM_026132	Txndc8	Mus musculus thioredoxin domain containing 8 (Txndc8), mRNA.	Mm.87357
17291937	422.548	310.856	-0.4429	403.522	-0.0665	339.953	-0.3138	NM_145367	Txndc5	Mus musculus thioredoxin domain containing 5 (Txndc5), mRNA.	Mm.28622
17346744	15.9567	17.5436	0.1368	20.4845	0.3604	17.7312	0.1521	NM_001146002	Txndc2	Mus musculus thioredoxin domain containing 2 (spermatozoa) (Txndc2), transcript variant 1, mRNA.	Mm.255732
17252323	704.094	683.261	-0.0433	724.629	0.0415	763.034	0.116	NM_026559	Txndc17	Mus musculus thioredoxin domain containing 17 (Txndc17), mRNA.	Mm.27670
17305605	52.5793	41.6078	-0.3376	56.7302	0.1096	51.2003	-0.0383	NM_172597	Txndc16	Mus musculus thioredoxin domain containing 16 (Txndc16), mRNA.	Mm.28129
17287764	448.191	507.533	0.1794	488.69	0.1248	454.702	0.0208	NM_175150	Txndc15	Mus musculus thioredoxin domain containing 15 (Txndc15), mRNA.	Mm.294457
17416748	196.558	150.714	-0.3831	221.475	0.1722	184.038	-0.0949	ENSMUST00000030296	Txndc12	cdna:known chromosome:NCBIM37:4:108507206:108534732:1 gene:ENSMUSG00000028567 gene_biotype:protein_coding transcript_biotype:protein_coding	Mm.159965
17328132	132.464	105.129	-0.3334	69.7148	-0.9261	79.2164	-0.7417	NM_029582	Txndc11	Mus musculus thioredoxin domain containing 11 (Txndc11), transcript variant 1, mRNA.	Mm.291015
17318877	213.402	210.852	-0.0173	219.856	0.043	204.948	-0.0583	NM_019913	Txn2	Mus musculus thioredoxin 2 (Txn2), nuclear gene encoding mitochondrial protein, mRNA.	Mm.291917
17425615	293.706	319.209	0.1201	349.042	0.249	363.561	0.3078	NM_011660	Txn1	Mus musculus thioredoxin 1 (Txn1), mRNA.	Mm.260618
17545865	188.929	191.106	0.0165	128.725	-0.5535	219.503	0.2164	ENSMUST00000041370	Txlng	cdna:known chromosome:NCBIM37:X:159216851:159267386:-1 gene:ENSMUSG00000038344 gene_biotype:protein_coding transcript_biotype:protein_coding	Mm.371732
17231789	24.6666	24.0002	-0.0395	19.9064	-0.3093	22.0723	-0.1603	NM_138628	Txlnb	Mus musculus taxilin beta (Txlnb), mRNA.	Mm.283493
17430487	105.816	98.5873	-0.1021	82.1984	-0.3644	90.6817	-0.2227	NM_001005506	Txlna	Mus musculus taxilin alpha (Txlna), transcript variant 1, mRNA.	Mm.268863
17448693	12.7886	14.9535	0.2256	12.844	0.0062	14.9873	0.2289	NM_013698	Txk	Mus musculus TXK tyrosine kinase (Txk), transcript variant 2, mRNA.	Mm.3264
17346774	348.128	346.817	-0.0054	360.494	0.0504	372.237	0.0966	NM_023053	Twsg1	Mus musculus twisted gastrulation homolog 1 (Drosophila) (Twsg1), mRNA.	Mm.10153
17274949	311.518	326.361	0.0672	257.566	-0.2744	229.655	-0.4398	NM_172253	Twistnb	Mus musculus TWIST neighbor (Twistnb), mRNA.	Mm.196472
17215799	8.2494	10.5663	0.3571	9.3288	0.1774	9.2372	0.1632	NM_007855	Twist2	Mus musculus twist homolog 2 (Drosophila) (Twist2), mRNA.	Mm.9474
17274959	24.973	35.6817	0.5148	37.8453	0.5997	39.0625	0.6454	NM_011658	Twist1	Mus musculus twist homolog 1 (Drosophila) (Twist1), mRNA.	Mm.3280
17521159	84.9752	87.1837	0.037	88.3218	0.0557	117.865	0.472	NM_011876	Twf2	Mus musculus twinfilin, actin-binding protein, homolog 2 (Drosophila) (Twf2), mRNA.	Mm.274346
17548585	679.215	776.394	0.1929	620.98	-0.1293	626.171	-0.1173	NM_008971 // NM_008971	Twf1 // Twf1	Mus musculus twinfilin, actin-binding protein, homolog 1 (Drosophila) (Twf1), mRNA. // Mus musculus twinfilin, actin-binding protein, homolog 1 (Drosophila) (Twf1), mRNA.	Mm.490250 // Mm.490250
17320796	604.766	629.478	0.0578	547.806	-0.1427	543.805	-0.1533	NM_008971	Twf1	Mus musculus twinfilin, actin-binding protein, homolog 1 (Drosophila) (Twf1), mRNA.	Mm.490250
17357362	90.5171	93.1821	0.0419	65.9181	-0.4575	64.2049	-0.4955	NM_197993	Tut1	Mus musculus terminal uridylyl transferase 1, U6 snRNA-specific (Tut1), mRNA.	Mm.165979
17253175	41.2941	47.7131	0.2084	48.1817	0.2225	49.3484	0.2571	ENSMUST00000062024	Tusc5	cdna:known chromosome:NCBIM37:11:76493310:76512166:1 gene:ENSMUSG00000046275 gene_biotype:protein_coding transcript_biotype:protein_coding	Mm.127006
17500626	69.6817	47.7207	-0.5462	82.9435	0.2513	90.9535	0.3843	NM_030254	Tusc3	Mus musculus tumor suppressor candidate 3 (Tusc3), mRNA.	Mm.272722
17521417	114.688	122.494	0.095	116.682	0.0249	123.079	0.1019	NM_019742	Tusc2	Mus musculus tumor suppressor candidate 2 (Tusc2), mRNA.	Mm.21739
17427204	74.1934	80.3019	0.1141	91.3131	0.2995	76.3118	0.0406	NM_026954	Tusc1	Mus musculus tumor suppressor candidate 1 (Tusc1), mRNA.	Mm.171558
17332860	64.8516	71.9011	0.1489	64.3392	-0.0114	69.0956	0.0915	NM_054040	Tulp4	Mus musculus tubby like protein 4 (Tulp4), transcript variant 1, mRNA.	Mm.482119
17471296	55.8734	67.6745	0.2765	59.2552	0.0848	51.8299	-0.1084	NM_011657	Tulp3	Mus musculus tubby-like protein 3 (Tulp3), mRNA.	Mm.291783
17477835	18.336	18.8474	0.0397	21.4182	0.2242	21.8245	0.2513	NM_001045555	Tulp2	Mus musculus tubby-like protein 2 (Tulp2), transcript variant 2, mRNA.	Mm.439742
17342847	23.1816	26.6792	0.2027	20.7814	-0.1577	24.3684	0.072	NM_021478	Tulp1	Mus musculus tubby like protein 1 (Tulp1), mRNA.	Mm.42102
17259865	342.137	374.816	0.1316	303.078	-0.1749	288.416	-0.2464	NR_002322	Tug1	Mus musculus taurine upregulated gene 1 (Tug1), transcript variant b, non-coding RNA.	Mm.471608
17407578	29.6619	25.429	-0.2221	30.8484	0.0566	29.1191	-0.0266	NM_011656	Tuft1	Mus musculus tuftelin 1 (Tuft1), mRNA.	Mm.10214
17509721	494.787	475.275	-0.058	530.633	0.1009	475.785	-0.0565	NM_001163713 // NM_001163713	Tufm // Tufm	Mus musculus Tu translation elongation factor, mitochondrial (Tufm), nuclear gene encoding mitochondrial protein, transcript variant 2, mRNA. // Mus musculus Tu translation elongation factor, mitochondrial (Tufm), nuclear gene encoding mitochondrial protein, transcript variant 2, mRNA.	Mm.197829 // Mm.197829
17483033	93.5474	60.6705	-0.6247	71.7112	-0.3835	48.4101	-0.9504	NM_001163713	Tufm	Mus musculus Tu translation elongation factor, mitochondrial (Tufm), nuclear gene encoding mitochondrial protein, transcript variant 2, mRNA.	Mm.197829
17314074	349.175	352.577	0.014	403.839	0.2098	360.957	0.0479	ENSMUST00000109353 // ENSMUST00000109353	Tubgcp6 // Tubgcp6	cdna:known chromosome:NCBIM37:15:88928787:88953517:-1 gene:ENSMUSG00000051786 gene_biotype:protein_coding transcript_biotype:protein_coding // cdna:known chromosome:NCBIM37:15:88928787:88953517:-1 gene:ENSMUSG00000051786 gene_biotype:protein_coding transcript_biotype:protein_coding	Mm.380934 // Mm.380934
17320248	61.6698	63.2601	0.0367	55.121	-0.162	50.911	-0.2766	ENSMUST00000109353	Tubgcp6	cdna:known chromosome:NCBIM37:15:88928787:88953517:-1 gene:ENSMUSG00000051786 gene_biotype:protein_coding transcript_biotype:protein_coding	Mm.380934
17478521	51.7396	50.7397	-0.0282	32.1797	-0.6851	50.0634	-0.0475	NM_146190	Tubgcp5	Mus musculus tubulin, gamma complex associated protein 5 (Tubgcp5), mRNA.	Mm.284306
17375220	162.808	159.555	-0.0291	150.5	-0.1134	160.322	-0.0222	ENSMUST00000039541	Tubgcp4	cdna:known chromosome:NCBIM37:2:120996951:121024506:1 gene:ENSMUSG00000027263 gene_biotype:protein_coding transcript_biotype:protein_coding	Mm.383499
17507490	134.52	119.82	-0.167	106.266	-0.3401	121.109	-0.1515	ENSMUST00000000776	Tubgcp3	cdna:known chromosome:NCBIM37:8:12614277:12672248:-1 gene:ENSMUSG00000000759 gene_biotype:protein_coding transcript_biotype:protein_coding	Mm.246402
17497554	95.6629	102.339	0.0973	124.375	0.3787	111.657	0.223	NM_133755	Tubgcp2	Mus musculus tubulin, gamma complex associated protein 2 (Tubgcp2), mRNA.	Mm.40888
17256565	17.0698	17.166	0.0081	8.5583	-0.996	9.364	-0.8662	NM_134028	Tubg2	Mus musculus tubulin, gamma 2 (Tubg2), mRNA.	Mm.142348
17256549	111.695	151.547	0.4402	145.207	0.3785	141.182	0.338	ENSMUST00000043680	Tubg1	cdna:known chromosome:NCBIM37:11:100981252:100987733:1 gene:ENSMUSG00000035198 gene_biotype:protein_coding transcript_biotype:protein_coding	Mm.479145
17232634	22.9815	30.0468	0.3867	42.9622	0.9026	30.8243	0.4236	NM_028006	Tube1	Mus musculus epsilon-tubulin 1 (Tube1), mRNA.	Mm.297956
17254646	54.3654	52.1738	-0.0594	52.2244	-0.058	50.7205	-0.1001	NM_001199045	Tubd1	Mus musculus tubulin, delta 1 (Tubd1), transcript variant 1, mRNA.	Mm.383207
17351465	112.746	104.072	-0.1155	86.6817	-0.3793	86.3712	-0.3845	NM_026473	Tubb6	Mus musculus tubulin, beta 6 class V (Tubb6), mRNA.	Mm.181860
17548000	94.205	72.9814	-0.3683	66.2607	-0.5077	94.2514	0.0007	NM_011655 // NM_011655	Tubb5 // Tubb5	Mus musculus tubulin, beta 5 class I (Tubb5), mRNA. // Mus musculus tubulin, beta 5 class I (Tubb5), mRNA.	Mm.273538 // Mm.273538
17344444	450.286	368.934	-0.2875	367.584	-0.2928	458.791	0.027	NM_011655	Tubb5	Mus musculus tubulin, beta 5 class I (Tubb5), mRNA.	Mm.273538
17382423	20.8891	19.6212	-0.0903	10.1057	-1.0476	18.1274	-0.2046	NM_146116	Tubb4b	Mus musculus tubulin, beta 4B class IVB (Tubb4b), mRNA.	Mm.227260
17346503	19.5694	15.3808	-0.3475	23.1842	0.2445	19.363	-0.0153	NM_009451	Tubb4a	Mus musculus tubulin, beta 4A class IVA (Tubb4a), mRNA.	Mm.7420
17506631	22.9462	14.088	-0.7038	19.803	-0.2125	18.8582	-0.2831	ENSMUST00000071134	Tubb3	cdna:known chromosome:NCBIM37:8:125935324:125945915:1 gene:ENSMUSG00000062380 gene_biotype:protein_coding transcript_biotype:protein_coding	Mm.40068
17286496	43.7257	38.0694	-0.1998	24.3414	-0.8451	23.7762	-0.879	NM_023716 // NM_023716	Tubb2b // Tubb2b	Mus musculus tubulin, beta 2B class IIB (Tubb2b), mRNA. // Mus musculus tubulin, beta 2B class IIB (Tubb2b), mRNA.	Mm.379227 // Mm.379227
17291780	28.3775	23.2773	-0.2858	22.3552	-0.3441	25.2664	-0.1675	NM_023716	Tubb2b	Mus musculus tubulin, beta 2B class IIB (Tubb2b), mRNA.	Mm.379227
17279991	2.8145	2.9765	0.0807	2.5325	-0.1523	3.1123	0.1451	NR_003964	Tubb2a-ps2	Mus musculus tubulin, beta 2a, pseudogene 2 (Tubb2a-ps2), non-coding RNA.	Mm.194735
17291767	403.628	394.947	-0.0314	101.999	-1.9845	171.448	-1.2353	NM_009450	Tubb2a	Mus musculus tubulin, beta 2A class IIA (Tubb2a), mRNA.	Mm.422827
17380360	10.0784	14.5444	0.5292	16.6955	0.7282	12.4059	0.2998	NM_001080971	Tubb1	Mus musculus tubulin, beta 1 class VI (Tubb1), mRNA.	Mm.45285
17284913	6.7719	6.9458	0.0366	7.59	0.1646	7.0348	0.055	NM_001033879	Tubal3	Mus musculus tubulin, alpha-like 3 (Tubal3), mRNA.	Mm.313659
17462430	28.5246	23.3063	-0.2915	18.8969	-0.5941	18.7129	-0.6082	ENSMUST00000032233	Tuba8	cdna:known chromosome:NCBIM37:6:121160752:121176872:1 gene:ENSMUSG00000030137 gene_biotype:protein_coding transcript_biotype:protein_coding	Mm.32884
17470510	10.6221	9.6644	-0.1363	12.1572	0.1947	9.6344	-0.1408	ENSMUST00000032233	Tuba8	cdna:known chromosome:NCBIM37:6:121160752:121176872:1 gene:ENSMUSG00000030137 gene_biotype:protein_coding transcript_biotype:protein_coding	Mm.32884
17224540	713.741	616.368	-0.2116	468.377	-0.6077	560.194	-0.3495	NM_009447	Tuba4a	Mus musculus tubulin, alpha 4A (Tuba4a), mRNA.	Mm.1155
17464263	30.6119	38.1985	0.3194	36.2597	0.2443	23.2937	-0.3942	ENSMUST00000087445 // ENSMUST00000087445	Tuba3b // Tuba3a	cdna:known chromosome:NCBIM37:6:145564277:145569999:1 gene:ENSMUSG00000067338 gene_biotype:protein_coding transcript_biotype:protein_coding	Mm.270295 // Mm.287784
17471087	48.6249	41.6821	-0.2223	49.9063	0.0375	36.2776	-0.4226	NM_009446	Tuba3a	Mus musculus tubulin, alpha 3A (Tuba3a), mRNA.	Mm.287784
17321481	31.0449	37.9865	0.2911	25.7113	-0.272	39.7225	0.3556	NM_009448 // NM_009448	Tuba1c // Tuba1c	Mus musculus tubulin, alpha 1C (Tuba1c), mRNA. // Mus musculus tubulin, alpha 1C (Tuba1c), mRNA.	Mm.88212 // Mm.88212
17314693	86.7687	69.0552	-0.3294	71.2165	-0.285	73.994	-0.2298	NM_009448	Tuba1c	Mus musculus tubulin, alpha 1C (Tuba1c), mRNA.	Mm.88212
17314679	10.5577	7.5337	-0.4869	8.8685	-0.2515	8.3031	-0.3466	NM_011654 // NM_011654	Tuba1b // Tuba1b	Mus musculus tubulin, alpha 1B (Tuba1b), mRNA. // Mus musculus tubulin, alpha 1B (Tuba1b), mRNA.	Mm.343377 // Mm.392113 // Mm.343377 // Mm.392113
17321467	20.2872	14.4428	-0.4902	18.8061	-0.1094	19.2513	-0.0756	NM_011654	Tuba1b	Mus musculus tubulin, alpha 1B (Tuba1b), mRNA.	Mm.343377 // Mm.392113
17314682	10.7218	8.2164	-0.384	8.3984	-0.3524	7.2032	-0.5738	ENSMUST00000097014 // ENSMUST00000097014	Tuba1a // Tuba1a	cdna:known chromosome:NCBIM37:15:98780272:98783982:-1 gene:ENSMUSG00000072235 gene_biotype:protein_coding transcript_biotype:protein_coding // cdna:known chromosome:NCBIM37:15:98780272:98783982:-1 gene:ENSMUSG00000072235 gene_biotype:protein_coding transcript_biotype:protein_coding	Mm.439690 // Mm.490299 // Mm.439690 // Mm.490299
17321474	34.515	19.4485	-0.8276	24.8996	-0.4711	37.421	0.1166	ENSMUST00000097014	Tuba1a	cdna:known chromosome:NCBIM37:15:98780272:98783982:-1 gene:ENSMUSG00000072235 gene_biotype:protein_coding transcript_biotype:protein_coding	Mm.439690 // Mm.490299
17481651	17.7444	22.4671	0.3404	20.8127	0.2301	18.8559	0.0877	NM_021885	Tub	Mus musculus tubby candidate gene (Tub), mRNA.	Mm.439722
17454574	131.736	123.539	-0.0927	130.561	-0.0129	152.015	0.2066	NM_175274	Ttyh3	Mus musculus tweety homolog 3 (Drosophila) (Ttyh3), mRNA.	Mm.28947
17258023	329.786	333.015	0.0141	341.33	0.0496	360.648	0.1291	NM_053273	Ttyh2	Mus musculus tweety homolog 2 (Drosophila) (Ttyh2), mRNA.	Mm.271934
17473248	24.5239	19.7	-0.316	23.3528	-0.0706	18.6595	-0.3943	ENSMUST00000129423	Ttyh1	cdna:known chromosome:NCBIM37:7:4071135:4088308:1 gene:ENSMUSG00000030428 gene_biotype:protein_coding transcript_biotype:protein_coding	Mm.29729
17348833	8787.17	9233.29	0.0714	9205.65	0.0671	9594	0.1267	NM_013697	Ttr	Mus musculus transthyretin (Ttr), mRNA.	Mm.2108
17379291	72.3609	96.5239	0.4157	68.8655	-0.0714	64.4646	-0.1667	NM_029512	Ttpal	Mus musculus tocopherol (alpha) transfer protein-like (Ttpal), transcript variant 1, mRNA.	Mm.89828
17412092	1960.62	1949.36	-0.0083	1824.77	-0.1036	1777.77	-0.1412	NM_015767	Ttpa	Mus musculus tocopherol (alpha) transfer protein (Ttpa), mRNA.	Mm.24375
17386778	15.1346	17.1116	0.1771	17.138	0.1793	16.0992	0.0891	NM_011652	Ttn	Mus musculus titin (Ttn), transcript variant N2-A, mRNA.	Mm.373672
17393019	15.1557	23.9596	0.6607	23.506	0.6332	20.4484	0.4321	NM_001083618	Ttll9	Mus musculus tubulin tyrosine ligase-like family, member 9 (Ttll9), transcript variant 1, mRNA.	Mm.44746
17377831	15.422	17.9751	0.221	20.5686	0.4154	15.8968	0.0437	ENSMUST00000103155	Ttll9	cdna:known chromosome:NCBIM37:2:152788242:152828966:1 gene:ENSMUSG00000074673 gene_biotype:protein_coding transcript_biotype:protein_coding	Mm.44746
17320203	25.4517	27.7499	0.1247	22.6187	-0.1702	20.8385	-0.2885	NM_172818	Ttll8	Mus musculus tubulin tyrosine ligase-like family, member 8 (Ttll8), mRNA.	Mm.86807
17403571	22.625	18.71	-0.2741	20.7477	-0.125	22.147	-0.0308	NM_027594	Ttll7	Mus musculus tubulin tyrosine ligase-like family, member 7 (Ttll7), mRNA.	Mm.187793
17255511	19.0699	18.5734	-0.0381	22.8784	0.2627	18.6647	-0.031	NM_172799	Ttll6	Mus musculus tubulin tyrosine ligase-like family, member 6 (Ttll6), mRNA.	Mm.249912
17277424	109.215	82.2105	-0.4098	109.719	0.0067	113.062	0.0499	ENSMUST00000040179	Ttll5	cdna:known chromosome:NCBIM37:12:87165660:87394710:1 gene:ENSMUSG00000012609 gene_biotype:protein_coding transcript_biotype:protein_coding	Mm.132172
17214341	149.362	165.237	0.1457	113.929	-0.3907	110.671	-0.4325	ENSMUST00000042125	Ttll4	cdna:known chromosome:NCBIM37:1:74708319:74748406:1 gene:ENSMUSG00000033257 gene_biotype:protein_coding transcript_biotype:protein_coding	Mm.260714
17461648	31.1254	35.5916	0.1934	32.0165	0.0407	36.0502	0.2119	NM_133923	Ttll3	Mus musculus tubulin tyrosine ligase-like family, member 3 (Ttll3), transcript variant 1, mRNA.	Mm.388573
17340654	6.9636	10.7836	0.6309	7.7002	0.1451	18.6667	1.4226	NM_001098267	Ttll2	Mus musculus tubulin tyrosine ligase-like family, member 2 (Ttll2), mRNA.	Mm.477432
17479521	10.8782	10.758	-0.016	16.0356	0.5598	18.6852	0.7805	NM_177765	Ttll13	Mus musculus tubulin tyrosine ligase-like family, member 13 (Ttll13), mRNA.	Mm.276780
17319870	107.955	102.722	-0.0717	119.976	0.1523	125.174	0.2135	NM_183017	Ttll12	Mus musculus tubulin tyrosine ligase-like family, member 12 (Ttll12), mRNA.	Mm.46778
17384508	14.082	16.9442	0.2669	18.2331	0.3727	17.9663	0.3514	NM_029774	Ttll11	Mus musculus tubulin tyrosine ligase-like family, member 11 (Ttll11), transcript variant 1, mRNA.	Mm.21591
17433944	34.4044	28.032	-0.2955	23.8684	-0.5275	23.8117	-0.5309	NM_029264	Ttll10	Mus musculus tubulin tyrosine ligase-like family, member 10 (Ttll10), mRNA.	Mm.440232
17319847	64.97	55.8037	-0.2194	101.536	0.6442	116.515	0.8427	NM_178869	Ttll1	Mus musculus tubulin tyrosine ligase-like 1 (Ttll1), mRNA.	Mm.235007
17376084	42.2131	42.0772	-0.0047	53.058	0.3299	50.2515	0.2515	NM_027192	Ttl	Mus musculus tubulin tyrosine ligase (Ttl), mRNA.	Mm.33909
17519910	11.6285	11.7739	0.0179	9.6811	-0.2644	12.2967	0.0806	NM_009445	Ttk	Mus musculus Ttk protein kinase (Ttk), transcript variant 1, mRNA.	Mm.1904
17500401	142.066	126.726	-0.1648	112.239	-0.34	111.305	-0.352	NM_001112729	Tti2	Mus musculus TELO2 interacting protein 2 (Tti2), transcript variant 1, mRNA.	Mm.349800
17393771	89.4064	90.2784	0.014	94.7073	0.0831	98.6684	0.1422	ENSMUST00000029179	Tti1	cdna:known chromosome:NCBIM37:2:157807539:157854169:-1 gene:ENSMUSG00000027650 gene_biotype:protein_coding transcript_biotype:protein_coding	Mm.29068
17408444	27.6684	32.9637	0.2526	28.7286	0.0543	31.7329	0.1977	NM_001013026	Ttf2	Mus musculus transcription termination factor, RNA polymerase II (Ttf2), mRNA.	Mm.270961
17368786	73.4317	76.2499	0.0543	65.3397	-0.1684	62.7977	-0.2257	NM_009442	Ttf1	Mus musculus transcription termination factor, RNA polymerase I (Ttf1), mRNA.	Mm.252195
17362503	113.822	105.577	-0.1085	104.555	-0.1225	126.735	0.155	ENSMUST00000096751	Ttc9c	cdna:known chromosome:NCBIM37:19:8883565:8893823:-1 gene:ENSMUSG00000071660 gene_biotype:protein_coding transcript_biotype:protein_coding	Mm.261082
17475671	17.5995	16.5498	-0.0887	14.5683	-0.2727	17.098	-0.0417	NM_028417	Ttc9b	Mus musculus tetratricopeptide repeat domain 9B (Ttc9b), mRNA.	Mm.44095
17276934	14.3996	15.3645	0.0936	13.93	-0.0478	16.6903	0.213	NM_001033149	Ttc9	Mus musculus tetratricopeptide repeat domain 9 (Ttc9), mRNA.	Mm.130002
17277837	56.6229	44.1227	-0.3599	60.2045	0.0885	55.2793	-0.0346	NM_029553	Ttc8	Mus musculus tetratricopeptide repeat domain 8 (Ttc8), transcript variant 1, mRNA.	Mm.282660
17283248	96.9163	101.262	0.0633	79.2983	-0.2894	96.2007	-0.0107	NM_001033213	Ttc7b	Mus musculus tetratricopeptide repeat domain 7B (Ttc7b), mRNA.	Mm.295441
17340244	71.2819	73.6486	0.0471	122.562	0.7819	111.211	0.6417	NM_028639	Ttc7	Mus musculus tetratricopeptide repeat domain 7 (Ttc7), mRNA.	Mm.77396
17305967	43.4634	40.7665	-0.0924	43.9862	0.0173	49.2487	0.1803	NM_001080949	Ttc5	Mus musculus tetratricopeptide repeat domain 5 (Ttc5), transcript variant 1, mRNA.	Mm.276362
17427814	111.867	103.746	-0.1087	117.337	0.0689	116.876	0.0632	NM_028209	Ttc4	Mus musculus tetratricopeptide repeat domain 4 (Ttc4), transcript variant 1, mRNA.	Mm.25806
17339923	17.8751	16.1597	-0.1455	14.9481	-0.258	12.5906	-0.5056	ENSMUST00000134652	Ttc39d	cdna:novel chromosome:NCBIM37:17:80606800:80617276:1 gene:ENSMUSG00000046196 gene_biotype:protein_coding transcript_biotype:protein_coding	Mm.158172
17348570	193.954	229.866	0.2451	206.425	0.0899	178.738	-0.1179	ENSMUST00000025294	Ttc39c	cdna:known chromosome:NCBIM37:18:12801853:12895558:1 gene:ENSMUSG00000024424 gene_biotype:protein_coding transcript_biotype:protein_coding	Mm.52526
17426855	110.568	88.979	-0.3134	129.222	0.2249	87.8626	-0.3316	NM_027238	Ttc39b	Mus musculus tetratricopeptide repeat domain 39B (Ttc39b), mRNA.	Mm.5540
17416862	24.7575	28.8877	0.2226	31.1019	0.3291	33.7319	0.4462	NM_001145948	Ttc39a	Mus musculus tetratricopeptide repeat domain 39A (Ttc39a), transcript variant 1, mRNA.	Mm.33091
17313877	369.542	369.257	-0.0011	452.813	0.2932	397.386	0.1048	NM_001033337	Ttc38	Mus musculus tetratricopeptide repeat domain 38 (Ttc38), mRNA.	Mm.151748
17288732	155.652	142.27	-0.1297	123.463	-0.3342	133.618	-0.2202	NM_001081352	Ttc37	Mus musculus tetratricopeptide repeat domain 37 (Ttc37), mRNA.	Mm.277964
17526377	1374.38	1360.01	-0.0152	1517.73	0.1431	1309.36	-0.0699	NM_138951	Ttc36	Mus musculus tetratricopeptide repeat domain 36 (Ttc36), mRNA.	Mm.325487
17311315	449.323	479.702	0.0944	562.454	0.324	498.967	0.1512	NM_025736	Ttc35	Mus musculus tetratricopeptide repeat domain 35 (Ttc35), mRNA.	Mm.244512
17422404	31.342	36.1833	0.2072	37.9319	0.2753	34.2055	0.1261	NM_172878	Ttc34	Mus musculus tetratricopeptide repeat domain 34 (Ttc34), mRNA.	Mm.72944
17433665	31.656	30.6757	-0.0454	22.2865	-0.5063	29.376	-0.1078	NM_172878	Ttc34	Mus musculus tetratricopeptide repeat domain 34 (Ttc34), mRNA.	Mm.72944
17315715	18.498	18.5787	0.0063	19.5099	0.0768	19.8174	0.0994	NM_026213	Ttc33	Mus musculus tetratricopeptide repeat domain 33 (Ttc33), mRNA.	Mm.254979
17309918	37.3303	47.1817	0.3379	40.7124	0.1251	47.2784	0.3408	NM_026213	Ttc33	Mus musculus tetratricopeptide repeat domain 33 (Ttc33), mRNA.	Mm.254979
17274015	81.388	105.456	0.3738	107.155	0.3968	100.139	0.2991	NM_029321	Ttc32	Mus musculus tetratricopeptide repeat domain 32 (Ttc32), mRNA.	Mm.37581
17386714	22.4457	28.5783	0.3485	30.922	0.4622	26.6415	0.2472	NM_028235	Ttc30b	Mus musculus tetratricopeptide repeat domain 30B (Ttc30b), mRNA.	Mm.275109
17386718	5.2433	4.3383	-0.2734	5.3442	0.0275	5.2426	-0.0002	ENSMUST00000099995	Ttc30a2	cdna:known chromosome:NCBIM37:2:75814129:75816257:-1 gene:ENSMUSG00000075272 gene_biotype:protein_coding transcript_biotype:protein_coding	Mm.389286
17386721	8.2884	9.0614	0.1286	9.1564	0.1437	9.7632	0.2363	NM_030188	Ttc30a1	Mus musculus tetratricopeptide repeat domain 30A1 (Ttc30a1), mRNA.	Mm.282339
17327371	267.297	199.089	-0.425	222.066	-0.2675	234.207	-0.1907	ENSMUST00000117648	Ttc3	cdna:known chromosome:NCBIM37:16:94592225:94690829:1 gene:ENSMUSG00000040785 gene_biotype:protein_coding transcript_biotype:protein_coding	Mm.213408
17502692	6.5634	5.4973	-0.2557	7.2549	0.1445	6.6095	0.0101	NM_183096	Ttc29	Mus musculus tetratricopeptide repeat domain 29 (Ttc29), mRNA.	Mm.61243
17440592	27.3748	22.892	-0.258	16.7148	-0.7117	16.5638	-0.7248	NM_001267622	Ttc28	Mus musculus tetratricopeptide repeat domain 28 (Ttc28), mRNA.	Mm.295660
17339706	88.9232	93.8405	0.0777	83.1258	-0.0973	90.0282	0.0178	NM_152817	Ttc27	Mus musculus tetratricopeptide repeat domain 27 (Ttc27), mRNA.	Mm.209503
17457381	13.9936	19.0747	0.4469	15.368	0.1352	14.6119	0.0624	ENSMUST00000162554	Ttc26	cdna:known chromosome:NCBIM37:6:38331469:38377647:1 gene:ENSMUSG00000056832 gene_biotype:protein_coding transcript_biotype:protein_coding	Mm.253446
17256388	21.5156	19.1239	-0.17	22.0537	0.0356	19.9243	-0.1109	NM_028918	Ttc25	Mus musculus tetratricopeptide repeat domain 25 (Ttc25), mRNA.	Mm.31590
17406664	17.664	19.8771	0.1703	19.3993	0.1352	19.9062	0.1724	NM_172526	Ttc24	Mus musculus tetratricopeptide repeat domain 24 (Ttc24), mRNA.	Mm.229191
17315977	7.7663	5.9503	-0.3843	8.1441	0.0685	5.8843	-0.4004	NM_029430	Ttc23l	Mus musculus tetratricopeptide repeat domain 23-like (Ttc23l), mRNA.	Mm.48812
17479075	119.882	104.249	-0.2016	137.921	0.2022	112.517	-0.0915	NM_025905	Ttc23	Mus musculus tetratricopeptide repeat domain 23 (Ttc23), transcript variant 1, mRNA.	Mm.249356
17416336	18.8172	24.6143	0.3874	25.2464	0.424	20.5416	0.1265	NM_177667	Ttc22	Mus musculus tetratricopeptide repeat domain 22 (Ttc22), mRNA.	Mm.41945
17385985	43.9919	49.8953	0.1817	57.4794	0.3858	71.3582	0.6978	NM_001047604	Ttc21b	Mus musculus tetratricopeptide repeat domain 21B (Ttc21b), mRNA.	Mm.250868
17523126	20.9539	20.2843	-0.0469	19.4758	-0.1055	22.5666	0.107	NM_028735	Ttc21a	Mus musculus tetratricopeptide repeat domain 21A (Ttc21a), mRNA.	Mm.189573
17250665	113.819	110.97	-0.0366	100.706	-0.1766	102.46	-0.1517	NM_028360	Ttc19	Mus musculus tetratricopeptide repeat domain 19 (Ttc19), transcript variant 1, mRNA.	Mm.489722
17303769	16.955	15.7418	-0.1071	15.7984	-0.1019	15.3365	-0.1447	NM_001163638	Ttc18	Mus musculus tetratricopeptide repeat domain 18 (Ttc18), transcript variant 1, mRNA.	Mm.159759
17388599	353.996	305.94	-0.2105	315.329	-0.1669	285.435	-0.3106	NM_183106	Ttc17	Mus musculus tetratricopeptide repeat domain 17 (Ttc17), mRNA.	Mm.248504
17383985	22.0071	22.8229	0.0525	20.8581	-0.0774	25.427	0.2084	ENSMUST00000161430	Ttc16	cdna:novel chromosome:NCBIM37:2:32617698:32631104:-1 gene:ENSMUSG00000039021 gene_biotype:protein_coding transcript_biotype:protein_coding	Mm.475130
17280401	107.401	108.428	0.0137	116.819	0.1213	106.444	-0.0129	NM_178811	Ttc15	Mus musculus tetratricopeptide repeat domain 15 (Ttc15), transcript variant 1, mRNA.	Mm.132006
17404654	9.314	9.7635	0.068	9.8376	0.0789	11.846	0.3469	NM_027619	Ttc14	Mus musculus tetratricopeptide repeat domain 14 (Ttc14), transcript variant 1, mRNA.	Mm.275710
17396801	116.106	109.478	-0.0848	98.1216	-0.2428	105.933	-0.1323	ENSMUST00000099153	Ttc14	cdna:known chromosome:NCBIM37:3:33698877:33713782:1 gene:ENSMUSG00000027677 gene_biotype:protein_coding transcript_biotype:protein_coding	Mm.275710
17514093	269.682	281.02	0.0594	281.285	0.0608	292.63	0.1178	NM_145607	Ttc13	Mus musculus tetratricopeptide repeat domain 13 (Ttc13), mRNA.	Mm.38436
17526753	28.0999	20.0707	-0.4855	24.9301	-0.1727	26.3776	-0.0913	NM_172770	Ttc12	Mus musculus tetratricopeptide repeat domain 12 (Ttc12), mRNA.	Mm.177413
17261969	113.155	113.296	0.0018	91.5499	-0.3057	80.1856	-0.4969	NM_133795	Ttc1	Mus musculus tetratricopeptide repeat domain 1 (Ttc1), mRNA.	Mm.271974
17390296	76.8469	64.183	-0.2598	72.6568	-0.0809	77.0793	0.0044	NM_080788	Ttbk2	Mus musculus tau tubulin kinase 2 (Ttbk2), transcript variant 1, mRNA.	Mm.275698
17345406	28.7423	33.3876	0.2161	32.1704	0.1626	35.4574	0.3029	NM_001162864	Ttbk1	Mus musculus tau tubulin kinase 1 (Ttbk1), mRNA.	Mm.297613
17536969	24.0637	27.7836	0.2074	32.3703	0.4278	29.7468	0.3059	NM_009440	Tsx	Mus musculus testis specific X-linked gene (Tsx), mRNA.	Mm.358644
17424980	69.425	59.2138	-0.2295	58.1652	-0.2553	83.2782	0.2625	NM_173033	Tstd2	Mus musculus thiosulfate sulfurtransferase (rhodanese)-like domain containing 2 (Tstd2), mRNA.	Mm.331588
17219356	271.551	91.4399	-1.5703	98.6035	-1.4615	91.7868	-1.5649	NM_001164525	Tstd1	Mus musculus thiosulfate sulfurtransferase (rhodanese)-like domain containing 1 (Tstd1), mRNA.	Mm.46366
17318232	93.977	98.8874	0.0735	94.5115	0.0082	82.4012	-0.1896	NM_031201	Tsta3	Mus musculus tissue specific transplantation antigen P35B (Tsta3), mRNA.	Mm.22596
17318983	376.771	318.973	-0.2403	435.638	0.2094	422.061	0.1638	NM_009437	Tst	Mus musculus thiosulfate sulfurtransferase, mitochondrial (Tst), nuclear gene encoding mitochondrial protein, mRNA.	Mm.15312
17501768	34.3391	27.7117	-0.3094	28.2602	-0.2811	27.0505	-0.3442	NM_032004	Tssk6	Mus musculus testis-specific serine kinase 6 (Tssk6), mRNA.	Mm.432504
17318472	30.2464	36.2188	0.26	34.1076	0.1733	27.1815	-0.1541	NM_183099	Tssk5	Mus musculus testis-specific serine kinase 5 (Tssk5), mRNA.	Mm.159026
17300630	16.0152	20.8549	0.3809	23.973	0.582	16.3084	0.0262	ENSMUST00000164809	Tssk4	cdna:known chromosome:NCBIM37:14:56269019:56271376:1 gene:ENSMUSG00000007591 gene_biotype:protein_coding transcript_biotype:protein_coding	Mm.171300
17430388	10.8019	15.3678	0.5086	13.7711	0.3504	11.5338	0.0946	ENSMUST00000000421	Tssk3	cdna:known chromosome:NCBIM37:4:129166258:129168266:-1 gene:ENSMUSG00000000411 gene_biotype:protein_coding transcript_biotype:protein_coding	Mm.143802
17323623	12.3571	11.5692	-0.0951	12.1603	-0.0232	12.1365	-0.026	NM_009436	Tssk2	Mus musculus testis-specific serine kinase 2 (Tssk2), mRNA.	Mm.310201
17323619	18.2648	14.5485	-0.3282	16.3139	-0.163	14.8776	-0.2959	NM_009435	Tssk1	Mus musculus testis-specific serine kinase 1 (Tssk1), mRNA.	Mm.439725
17485309	63.598	65.8464	0.0501	58.7273	-0.1149	67.226	0.08	ENSMUST00000060433	Tssc4	cdna:known chromosome:NCBIM37:7:150255154:150256998:1 gene:ENSMUSG00000045752 gene_biotype:protein_coding transcript_biotype:protein_coding	Mm.139675
17274658	68.4691	73.7956	0.1081	64.3264	-0.09	73.8532	0.1092	NM_201357	Tssc1	Mus musculus tumor suppressing subtransferable candidate 1 (Tssc1), mRNA.	Mm.273724
17545399	100.658	100.073	-0.0084	94.5961	-0.0896	98.2544	-0.0349	NM_001164578	Tsr2	Mus musculus TSR2, 20S rRNA accumulation, homolog (S. cerevisiae) (Tsr2), transcript variant 1, mRNA.	Mm.475704
17252827	157.53	180.205	0.194	102.833	-0.6153	112.399	-0.487	NM_177325	Tsr1	Mus musculus TSR1, 20S rRNA accumulation, homolog (yeast) (Tsr1), mRNA.	Mm.220843
17546792	4.1163	4.3095	0.0662	4.3095	0.0662	4.9321	0.2609	NR_027507	Tspy-ps	Mus musculus testis specific protein-Y encoded, pseudogene (Tspy-ps), non-coding RNA.	Mm.10106
17316365	21.6116	14.7402	-0.552	21.8615	0.0166	15.5169	-0.478	NM_001085421	Tspyl5	Mus musculus testis-specific protein, Y-encoded-like 5 (Tspyl5), mRNA.	Mm.60794
17240217	32.5499	27.9749	-0.2185	23.3926	-0.4766	17.0759	-0.9307	NM_030203 // NM_030203	Tspyl4 // Tspyl4	Mus musculus TSPY-like 4 (Tspyl4), mRNA. // Mus musculus TSPY-like 4 (Tspyl4), mRNA.	Mm.490255 // Mm.490255
17232525	36.343	55.2787	0.605	36.4159	0.0029	35.9305	-0.0165	NM_030203	Tspyl4	Mus musculus TSPY-like 4 (Tspyl4), mRNA.	Mm.490255
17393032	19.0292	16.1237	-0.239	17.4558	-0.1245	17.7896	-0.0972	NM_198617	Tspyl3	Mus musculus TSPY-like 3 (Tspyl3), mRNA.	Mm.277243
17545440	110.368	88.4584	-0.3193	94.9225	-0.2175	101.573	-0.1198	NM_029836	Tspyl2	Mus musculus TSPY-like 2 (Tspyl2), mRNA.	Mm.9997
17232521	318.454	302.942	-0.072	256.974	-0.3095	278.03	-0.1958	NM_009433	Tspyl1	Mus musculus testis-specific protein, Y-encoded-like 1 (Tspyl1), mRNA.	Mm.20445
17345802	14.5287	12.7854	-0.1844	14.5981	0.0069	12.7835	-0.1846	NM_027292	Tspo2	Mus musculus translocator protein 2 (Tspo2), mRNA.	Mm.22613
17313654	97.2041	83.814	-0.2138	106.996	0.1385	98.0967	0.0132	NM_009775	Tspo	Mus musculus translocator protein (Tspo), mRNA.	Mm.1508
17471252	33.7778	34.6006	0.0347	57.2284	0.7607	43.1371	0.3529	ENSMUST00000112171	Tspan9	cdna:known chromosome:NCBIM37:6:127912820:128086727:-1 gene:ENSMUSG00000030352 gene_biotype:protein_coding transcript_biotype:protein_coding	Mm.21814
17237412	19.9577	10.1732	-0.9722	14.8476	-0.4267	14.9259	-0.4191	NM_146010	Tspan8	Mus musculus tetraspanin 8 (Tspan8), transcript variant 1, mRNA.	Mm.22270
17533269	120.534	107.638	-0.1633	106.543	-0.178	129.271	0.101	NM_019634	Tspan7	Mus musculus tetraspanin 7 (Tspan7), mRNA.	Mm.18590
17544385	19.2513	14.4581	-0.4131	25.6681	0.415	22.4052	0.2189	NM_019656	Tspan6	Mus musculus tetraspanin 6 (Tspan6), mRNA.	Mm.46701
[truncated: 24,689 more rows]
